# Supplementary material for: (6-Chloropyridazin-3-yl)ferrocene
Source: Acta Crystallogr Sect E Struct Rep Online. 2013 Dec 4;70(Pt 1):m2. doi: 10.1107/S1600536813031310 (PMC3914038; doi:10.1107/S1600536813031310)
Supplement: Supplementary file 1 [file e-70-000m2-sup1.cif]

##############################################################################
#                                                                            #
# This CIF contains the data in a paper accepted for publication in          #
# Acta Crystallographica Section E. It conforms to the requirements of       #
# Notes for Authors for Acta Crystallographica Section E, and has been       #
# peer reviewed under the auspices of the IUCr Commission on Journals.       #
#                                                                            #
# Full details of the Crystallographic Information File format               #
# are given in the paper "The Crystallographic Information File (CIF):       #
# a New Standard Archive File for Crystallography" by S. R. Hall, F. H.      #
# Allen and I. D. Brown [Acta Cryst. (1991), A47, 655-685].                  #
#                                                                            #
# The current version of the core CIF dictionary is obtainable from          #
# ftp://ftp.iucr.org/pub/cif_core.dic.                                       #
#                                                                            #
# Software is freely available for graphical display of the structure(s)     #
# in this CIF. For information consult the CIF software page                 #
# http://www.iucr.org/resources/cif/software.                                #
#                                                                            #
# This file may be used for bona fide research purposes within the           #
# scientific community so long as proper attribution is given to the journal # 
# article from which it was obtained.                                        #
#                                                                            #
##############################################################################
data_global
_audit_creation_method     'form.cif (version 2.0)'
_journal_data_validation_number     ?
_journal_date_recd_electronic     2013-05-20
_journal_date_accepted     2013-11-15
_journal_name_full     'Acta Crystallographica, Section E'
_journal_year     2014
_journal_volume     70
_journal_issue      1
_journal_page_first     m2
_journal_page_last     m2
_journal_paper_category     QM
_journal_paper_doi     10.1107/S1600536813031310
_journal_coeditor_code     RN2116
_publ_contact_author_name     'Wen-En Zhao'
_publ_contact_author_address
;
School of Chemical Engineering and Energy, Zhengzhou University,
Henan, Zhengzhou, 450052
People's Republic of China
;
_publ_contact_author_email     'zhaowenen@zzu.edu.cn'
_publ_contact_author_fax     '086 371 67763207'
_publ_contact_author_phone     '086 371 67766667 '
_publ_section_title
;
(6-Chloropyridazin-3-yl)ferrocene
;
loop_
    _publ_author_name
    _publ_author_address
    'Guo-Qing Shi'
;
School of Chemical Engineering and Energy,
Zhengzhou University, Henan, Zhengzhou, 450052
People's Republic of China
School of Food and Bioengineering,
Zhengzhou University of Light Industry, Henan, Zhengzhou, 450052
People's Republic of China
;
    'Wen-En Zhao'
;
School of Chemical Engineering and Energy,
Zhengzhou University, Henan, Zhengzhou, 450052
People's Republic of China
;
    'Xiao-Hui Zhao'
;
School of Chemical Engineering and Energy,
Zhengzhou University, Henan, Zhengzhou, 450052
People's Republic of China
;
    'Lu-Ye Hao'
;
Henan Industrial University Chemical Technology Vocational College, Henan,
Zhengzhou, 450052
People's Republic of China
;
_publ_section_synopsis     .
data_I
_audit_creation_method     SHELXL-97
_database_code_depnum_ccdc_archive     'CCDC 972112'
_chemical_name_systematic
;
(6-Chloropyridazin-3-yl)ferrocene
;
_chemical_name_common     ?
_chemical_formula_moiety     'C14 H11 Cl Fe N2'
_chemical_formula_sum     'C14 H11 Cl Fe N2'
_chemical_formula_iupac     '[Fe (C5 H5) (C9 H6 Cl N2)]'
_chemical_formula_weight     298.55
_chemical_melting_point     ?
_symmetry_cell_setting     monoclinic
_symmetry_space_group_name_H-M     C2/c
loop_
    _symmetry_equiv_pos_as_xyz
    'x, y, z'
    '-x, y, -z+1/2'
    'x+1/2, y+1/2, z'
    '-x+1/2, y+1/2, -z+1/2'
    '-x, -y, -z'
    'x, -y, z-1/2'
    '-x+1/2, -y+1/2, -z'
    'x+1/2, -y+1/2, z-1/2'
_cell_length_a     20.5488(19)
_cell_length_b     12.3788(6)
_cell_length_c     23.043(2)
_cell_angle_alpha     90.00
_cell_angle_beta     122.843(13)
_cell_angle_gamma     90.00
_cell_volume     4924.5(7)
_cell_formula_units_Z     16
_cell_measurement_reflns_used     5464
_cell_measurement_theta_min     3.0548
_cell_measurement_theta_max     26.3046
_cell_measurement_temperature     291(2)
_exptl_crystal_description     block
_exptl_crystal_colour     brown
_exptl_crystal_size_max     0.30
_exptl_crystal_size_mid     0.30
_exptl_crystal_size_min     0.25
_exptl_crystal_density_diffrn     1.611
_exptl_crystal_density_meas     ?
_exptl_crystal_density_method     'not measured'
_exptl_crystal_F_000     2432
_exptl_absorpt_coefficient_mu     1.421
_exptl_absorpt_correction_type     multi-scan
_exptl_absorpt_process_details
;
(CrysAlis Pro; Agilent, 2011)
;
_exptl_absorpt_correction_T_min     0.6751
_exptl_absorpt_correction_T_max     0.7176
_exptl_special_details     ?
_diffrn_ambient_temperature     291(2)
_diffrn_radiation_type     MoK\a
_diffrn_radiation_wavelength     0.71073
_diffrn_radiation_source     'Enhance (Mo) X-ray Source'
_diffrn_radiation_monochromator     'graphite'
_diffrn_measurement_device_type     'Oxford Diffraction Xcalibur Eos Gemini'
_diffrn_measurement_method     '\w scans'
_diffrn_detector_area_resol_mean     16.2312
_diffrn_reflns_number     18413
_diffrn_reflns_av_R_equivalents     0.0318
_diffrn_reflns_av_sigmaI/netI     0.0267
_diffrn_reflns_theta_min     3.17
_diffrn_reflns_theta_max     25.50
_diffrn_reflns_theta_full     25.50
_diffrn_measured_fraction_theta_max     0.998
_diffrn_measured_fraction_theta_full     0.998
_diffrn_reflns_limit_h_min     -23
_diffrn_reflns_limit_h_max     24
_diffrn_reflns_limit_k_min     -14
_diffrn_reflns_limit_k_max     14
_diffrn_reflns_limit_l_min     -27
_diffrn_reflns_limit_l_max     27
_diffrn_standards_number     0
_diffrn_standards_interval_count     0
_diffrn_standards_interval_time     0
_diffrn_standards_decay_%     0
_refine_special_details
;
Refinement of <i>F</i>^2^ against ALL reflections. The weighted <i>R</i>-factor
<i>wR</i> and
goodness of fit <i>S</i> are based on <i>F</i>^2^, conventional
<i>R</i>-factors <i>R</i> are based
on <i>F</i>, with <i>F</i> set to zero for negative <i>F</i>^2^. The threshold
expression of
<i>F</i>^2^ > \s(<i>F</i>^2^) is used only for calculating <i>R</i>-factors(gt)
<i>etc</i>. and is
not relevant to the choice of reflections for refinement. <i>R</i>-factors
based
on <i>F</i>^2^ are statistically about twice as large as those based on
<i>F</i>, and <i>R</i>-
factors based on ALL data will be even larger.
;
_reflns_number_total     4575
_reflns_number_gt     3783
_reflns_threshold_expression     >2sigma(I)
_refine_ls_structure_factor_coef     Fsqd
_refine_ls_matrix_type     full
_refine_ls_R_factor_all     0.0417
_refine_ls_R_factor_gt     0.0312
_refine_ls_wR_factor_gt     0.0724
_refine_ls_wR_factor_ref     0.0777
_refine_ls_goodness_of_fit_ref     1.035
_refine_ls_restrained_S_all     1.035
_refine_ls_number_reflns     4575
_refine_ls_number_parameters     325
_refine_ls_number_restraints     0
_refine_ls_hydrogen_treatment     constr
_refine_ls_weighting_scheme     calc
_refine_ls_weighting_details
         'calc w=1/[\s^2^(Fo^2^)+(0.0332P)^2^+3.3249P] where P=(Fo^2^+2Fc^2^)/3'
_atom_sites_solution_hydrogens     geom
_atom_sites_solution_primary     direct
_atom_sites_solution_secondary     difmap
_refine_ls_shift/su_max     0.001
_refine_ls_shift/su_mean     0.000
_refine_diff_density_max     0.364
_refine_diff_density_min     -0.225
_refine_ls_extinction_method     none
_refine_ls_extinction_coef     ?
loop_
    _atom_type_symbol
    _atom_type_description
    _atom_type_scat_dispersion_real
    _atom_type_scat_dispersion_imag
    _atom_type_scat_source
    'C' 'C' 0.0033 0.0016
                         'International Tables Vol C Tables 4.2.6.8 and 6.1.1.4'
    'H' 'H' 0.0000 0.0000
                         'International Tables Vol C Tables 4.2.6.8 and 6.1.1.4'
    'Cl' 'Cl' 0.1484 0.1585
                         'International Tables Vol C Tables 4.2.6.8 and 6.1.1.4'
    'Fe' 'Fe' 0.3463 0.8444
                         'International Tables Vol C Tables 4.2.6.8 and 6.1.1.4'
    'N' 'N' 0.0061 0.0033
                         'International Tables Vol C Tables 4.2.6.8 and 6.1.1.4'
_computing_data_collection
;
CrysAlisPro (Agilent, 2011)
;
_computing_cell_refinement
;
CrysAlisPro (Agilent, 2011)
;
_computing_data_reduction
;
CrysAlisPro (Agilent, 2011)
;
_computing_structure_solution     'SHELXS97 (Sheldrick, 2008)'
_computing_structure_refinement     'SHELXL97 (Sheldrick, 2008)'
_computing_molecular_graphics     'SHELXTL (Sheldrick, 2008)'
_computing_publication_material     'SHELXTL (Sheldrick, 2008)'
loop_
    _atom_site_type_symbol
    _atom_site_label
    _atom_site_fract_x
    _atom_site_fract_y
    _atom_site_fract_z
    _atom_site_U_iso_or_equiv
    _atom_site_adp_type
    _atom_site_calc_flag
    _atom_site_refinement_flags
    _atom_site_occupancy
    _atom_site_symmetry_multiplicity
    _atom_site_disorder_assembly
    _atom_site_disorder_group
    Fe Fe1 0.542789(17) 0.30107(3) 0.582945(16) 0.03750(11) Uani d . 1 1 . .
    Fe Fe2 0.203696(17) 0.43834(2) 0.410109(15) 0.03501(10) Uani d . 1 1 . .
    Cl Cl1 0.65041(5) -0.24694(6) 0.71490(4) 0.0727(2) Uani d . 1 1 . .
    Cl Cl2 0.11431(5) 0.99199(6) 0.30309(4) 0.0690(2) Uani d . 1 1 . .
    N N1 0.52234(11) -0.00916(17) 0.60350(11) 0.0485(5) Uani d . 1 1 . .
    N N2 0.54980(12) -0.09968(17) 0.64197(12) 0.0514(5) Uani d . 1 1 . .
    N N3 0.23719(10) 0.74910(16) 0.41199(10) 0.0422(5) Uani d . 1 1 . .
    N N4 0.21252(11) 0.84273(16) 0.37651(11) 0.0458(5) Uani d . 1 1 . .
    C C1 0.53402(12) 0.14578(19) 0.54950(12) 0.0404(5) Uani d . 1 1 . .
    C C2 0.56826(14) 0.2140(2) 0.52259(12) 0.0458(6) Uani d . 1 1 . .
    H H2 0.6197 0.2050 0.5301 0.055 Uiso calc R 1 1 . .
    C C3 0.51425(15) 0.2960(2) 0.48304(13) 0.0528(7) Uani d . 1 1 . .
    H H3 0.5222 0.3545 0.4589 0.063 Uiso calc R 1 1 . .
    C C4 0.44721(14) 0.2807(2) 0.48506(13) 0.0528(7) Uani d . 1 1 . .
    H H4 0.4010 0.3267 0.4626 0.063 Uiso calc R 1 1 . .
    C C5 0.45863(13) 0.1893(2) 0.52575(13) 0.0456(6) Uani d . 1 1 . .
    H H5 0.4217 0.1603 0.5362 0.055 Uiso calc R 1 1 . .
    C C6 0.5420(2) 0.3381(3) 0.66884(17) 0.0745(10) Uani d . 1 1 . .
    H H6 0.5080 0.3067 0.6820 0.089 Uiso calc R 1 1 . .
    C C7 0.6158(2) 0.2982(2) 0.68728(14) 0.0697(9) Uani d . 1 1 . .
    H H7 0.6417 0.2342 0.7155 0.084 Uiso calc R 1 1 . .
    C C8 0.64510(15) 0.3671(2) 0.65830(14) 0.0572(7) Uani d . 1 1 . .
    H H8 0.6951 0.3597 0.6627 0.069 Uiso calc R 1 1 . .
    C C9 0.59049(16) 0.4488(2) 0.62266(15) 0.0577(7) Uani d . 1 1 . .
    H H9 0.5955 0.5079 0.5971 0.069 Uiso calc R 1 1 . .
    C C10 0.52710(17) 0.4316(2) 0.62874(16) 0.0647(8) Uani d . 1 1 . .
    H H10 0.4805 0.4765 0.6084 0.078 Uiso calc R 1 1 . .
    C C11 0.56917(12) 0.05099(18) 0.59310(12) 0.0383(5) Uani d . 1 1 . .
    C C12 0.64703(13) 0.0226(2) 0.62229(13) 0.0440(6) Uani d . 1 1 . .
    H H12 0.6793 0.0657 0.6153 0.053 Uiso calc R 1 1 . .
    C C13 0.67469(14) -0.0690(2) 0.66087(13) 0.0472(6) Uani d . 1 1 . .
    H H13 0.7258 -0.0911 0.6810 0.057 Uiso calc R 1 1 . .
    C C14 0.62236(14) -0.12723(19) 0.66835(12) 0.0442(6) Uani d . 1 1 . .
    C C15 0.21916(12) 0.58613(18) 0.45514(11) 0.0361(5) Uani d . 1 1 . .
    C C16 0.18188(13) 0.51278(19) 0.47649(11) 0.0399(5) Uani d . 1 1 . .
    H H16 0.1308 0.5228 0.4695 0.048 Uiso calc R 1 1 . .
    C C17 0.23183(13) 0.4242(2) 0.50975(12) 0.0444(6) Uani d . 1 1 . .
    H H17 0.2209 0.3615 0.5292 0.053 Uiso calc R 1 1 . .
    C C18 0.29996(13) 0.4399(2) 0.50910(12) 0.0453(6) Uani d . 1 1 . .
    H H18 0.3440 0.3902 0.5279 0.054 Uiso calc R 1 1 . .
    C C19 0.29259(12) 0.53913(19) 0.47570(11) 0.0412(5) Uani d . 1 1 . .
    H H19 0.3308 0.5702 0.4675 0.049 Uiso calc R 1 1 . .
    C C20 0.20433(19) 0.4178(3) 0.32253(14) 0.0656(8) Uani d . 1 1 . .
    H H20 0.2404 0.4514 0.3126 0.079 Uiso calc R 1 1 . .
    C C21 0.21428(17) 0.3175(2) 0.35522(14) 0.0594(7) Uani d . 1 1 . .
    H H21 0.2587 0.2690 0.3723 0.071 Uiso calc R 1 1 . .
    C C22 0.14951(16) 0.2994(2) 0.35885(13) 0.0562(7) Uani d . 1 1 . .
    H H22 0.1410 0.2358 0.3793 0.067 Uiso calc R 1 1 . .
    C C23 0.09880(15) 0.3871(2) 0.32879(13) 0.0564(7) Uani d . 1 1 . .
    H H23 0.0487 0.3953 0.3241 0.068 Uiso calc R 1 1 . .
    C C24 0.13262(18) 0.4609(2) 0.30618(13) 0.0621(8) Uani d . 1 1 . .
    H H24 0.1102 0.5299 0.2829 0.074 Uiso calc R 1 1 . .
    C C25 0.18747(12) 0.68643(17) 0.41683(11) 0.0343(5) Uani d . 1 1 . .
    C C26 0.10951(13) 0.71658(19) 0.38661(12) 0.0427(6) Uani d . 1 1 . .
    H H26 0.0754 0.6723 0.3905 0.051 Uiso calc R 1 1 . .
    C C27 0.08504(14) 0.8115(2) 0.35173(13) 0.0470(6) Uani d . 1 1 . .
    H H27 0.0342 0.8353 0.3312 0.056 Uiso calc R 1 1 . .
    C C28 0.14001(14) 0.87131(19) 0.34830(12) 0.0424(6) Uani d . 1 1 . .
loop_
    _atom_site_aniso_label
    _atom_site_aniso_U_11
    _atom_site_aniso_U_22
    _atom_site_aniso_U_33
    _atom_site_aniso_U_12
    _atom_site_aniso_U_13
    _atom_site_aniso_U_23
    Fe1 0.03557(18) 0.03842(19) 0.03580(19) -0.00429(14) 0.01758(15)
                                                                    -0.00388(14)
    Fe2 0.03542(18) 0.03567(19) 0.03032(18) -0.00343(13) 0.01547(14)
                                                                    -0.00137(14)
    Cl1 0.0749(5) 0.0669(5) 0.0773(5) -0.0009(4) 0.0419(4) 0.0199(4)
    Cl2 0.0785(5) 0.0568(4) 0.0694(5) 0.0043(4) 0.0386(4) 0.0203(4)
    N1 0.0378(11) 0.0504(13) 0.0625(14) -0.0083(9) 0.0306(10) -0.0079(11)
    N2 0.0472(12) 0.0534(13) 0.0617(14) -0.0125(10) 0.0348(11) -0.0065(11)
    N3 0.0360(10) 0.0450(12) 0.0488(12) -0.0090(9) 0.0251(9) -0.0034(10)
    N4 0.0474(12) 0.0457(12) 0.0513(13) -0.0103(10) 0.0312(10) -0.0015(10)
    C1 0.0343(12) 0.0448(13) 0.0409(13) -0.0060(10) 0.0195(10) -0.0123(11)
    C2 0.0416(13) 0.0578(16) 0.0394(13) -0.0023(12) 0.0230(11) -0.0063(12)
    C3 0.0499(15) 0.0681(18) 0.0377(14) 0.0025(13) 0.0219(12) 0.0024(13)
    C4 0.0393(13) 0.0653(17) 0.0389(14) 0.0044(12) 0.0116(11) -0.0041(13)
    C5 0.0331(12) 0.0510(15) 0.0468(14) -0.0087(11) 0.0179(11) -0.0134(12)
    C6 0.101(3) 0.080(2) 0.067(2) -0.046(2) 0.061(2) -0.0397(18)
    C7 0.099(2) 0.0494(17) 0.0309(14) -0.0075(16) 0.0161(15) -0.0060(13)
    C8 0.0437(14) 0.0570(17) 0.0541(17) -0.0112(13) 0.0154(13) -0.0136(14)
    C9 0.0603(17) 0.0383(14) 0.0687(19) -0.0101(13) 0.0312(15) -0.0052(13)
    C10 0.0603(18) 0.0564(18) 0.075(2) -0.0028(14) 0.0349(16) -0.0246(16)
    C11 0.0355(12) 0.0412(13) 0.0429(13) -0.0113(10) 0.0242(10) -0.0158(11)
    C12 0.0381(12) 0.0475(14) 0.0550(15) -0.0094(11) 0.0308(12) -0.0069(12)
    C13 0.0402(13) 0.0500(15) 0.0568(16) -0.0018(11) 0.0298(12) -0.0032(12)
    C14 0.0488(14) 0.0449(14) 0.0423(14) -0.0083(11) 0.0269(12) -0.0082(11)
    C15 0.0351(12) 0.0399(12) 0.0342(12) -0.0085(10) 0.0194(10) -0.0068(10)
    C16 0.0400(12) 0.0450(13) 0.0384(13) -0.0051(10) 0.0237(11) -0.0044(11)
    C17 0.0470(14) 0.0505(15) 0.0320(12) -0.0020(11) 0.0189(11) 0.0037(11)
    C18 0.0376(12) 0.0543(15) 0.0327(12) 0.0034(11) 0.0117(10) 0.0004(11)
    C19 0.0327(12) 0.0509(14) 0.0370(13) -0.0087(10) 0.0169(10) -0.0086(11)
    C20 0.084(2) 0.077(2) 0.0485(16) -0.0356(18) 0.0438(16) -0.0257(15)
    C21 0.0629(18) 0.0566(17) 0.0503(16) 0.0016(14) 0.0252(14) -0.0178(14)
    C22 0.0673(18) 0.0392(14) 0.0451(15) -0.0158(13) 0.0194(14) -0.0058(12)
    C23 0.0431(14) 0.0668(18) 0.0394(14) -0.0093(13) 0.0094(11) -0.0068(13)
    C24 0.086(2) 0.0470(15) 0.0294(13) 0.0004(15) 0.0158(14) 0.0025(12)
    C25 0.0355(11) 0.0377(12) 0.0346(12) -0.0112(9) 0.0221(10) -0.0112(10)
    C26 0.0373(12) 0.0453(14) 0.0527(15) -0.0080(11) 0.0291(11) -0.0032(12)
    C27 0.0376(13) 0.0530(15) 0.0528(15) 0.0003(11) 0.0260(12) 0.0006(12)
    C28 0.0508(14) 0.0411(13) 0.0380(13) -0.0037(11) 0.0259(11) -0.0019(11)
_geom_special_details
;
All e.s.d.'s (except the e.s.d. in the dihedral angle between two l.s. planes)
are estimated using the full covariance matrix. The cell e.s.d.'s are taken
into account individually in the estimation of e.s.d.'s in distances, angles
and torsion angles; correlations between e.s.d.'s in cell parameters are only
used when they are defined by crystal symmetry. An approximate (isotropic)
treatment of cell e.s.d.'s is used for estimating e.s.d.'s involving l.s.
planes.
;
loop_
    _geom_bond_atom_site_label_1
    _geom_bond_atom_site_label_2
    _geom_bond_site_symmetry_2
    _geom_bond_distance
    _geom_bond_publ_flag
    Fe1 C7 . 2.030(3) ?
    Fe1 C8 . 2.036(3) ?
    Fe1 C2 . 2.039(2) ?
    Fe1 C6 . 2.041(3) ?
    Fe1 C9 . 2.042(3) ?
    Fe1 C5 . 2.042(2) ?
    Fe1 C1 . 2.042(2) ?
    Fe1 C3 . 2.045(3) ?
    Fe1 C10 . 2.049(3) ?
    Fe1 C4 . 2.050(2) ?
    Fe2 C16 . 2.033(2) ?
    Fe2 C24 . 2.038(3) ?
    Fe2 C20 . 2.041(3) ?
    Fe2 C22 . 2.041(2) ?
    Fe2 C15 . 2.041(2) ?
    Fe2 C23 . 2.044(2) ?
    Fe2 C21 . 2.045(3) ?
    Fe2 C19 . 2.045(2) ?
    Fe2 C17 . 2.049(2) ?
    Fe2 C18 . 2.055(2) ?
    Cl1 C14 . 1.734(3) ?
    Cl2 C28 . 1.732(2) ?
    N1 C11 . 1.337(3) ?
    N1 N2 . 1.348(3) ?
    N2 C14 . 1.314(3) ?
    N3 C25 . 1.335(3) ?
    N3 N4 . 1.349(3) ?
    N4 C28 . 1.310(3) ?
    C1 C2 . 1.437(3) ?
    C1 C5 . 1.438(3) ?
    C1 C11 . 1.456(3) ?
    C2 C3 . 1.413(4) ?
    C2 H2 . 0.9800 ?
    C3 C4 . 1.416(4) ?
    C3 H3 . 0.9800 ?
    C4 C5 . 1.405(4) ?
    C4 H4 . 0.9800 ?
    C5 H5 . 0.9800 ?
    C6 C10 . 1.407(4) ?
    C6 C7 . 1.423(4) ?
    C6 H6 . 0.9800 ?
    C7 C8 . 1.405(4) ?
    C7 H7 . 0.9800 ?
    C8 C9 . 1.398(4) ?
    C8 H8 . 0.9800 ?
    C9 C10 . 1.400(4) ?
    C9 H9 . 0.9800 ?
    C10 H10 . 0.9800 ?
    C11 C12 . 1.403(3) ?
    C12 C13 . 1.360(3) ?
    C12 H12 . 0.9300 ?
    C13 C14 . 1.381(3) ?
    C13 H13 . 0.9300 ?
    C15 C16 . 1.436(3) ?
    C15 C19 . 1.437(3) ?
    C15 C25 . 1.456(3) ?
    C16 C17 . 1.411(3) ?
    C16 H16 . 0.9800 ?
    C17 C18 . 1.422(3) ?
    C17 H17 . 0.9800 ?
    C18 C19 . 1.413(3) ?
    C18 H18 . 0.9800 ?
    C19 H19 . 0.9800 ?
    C20 C21 . 1.408(4) ?
    C20 C24 . 1.413(4) ?
    C20 H20 . 0.9800 ?
    C21 C22 . 1.396(4) ?
    C21 H21 . 0.9800 ?
    C22 C23 . 1.400(4) ?
    C22 H22 . 0.9800 ?
    C23 C24 . 1.408(4) ?
    C23 H23 . 0.9800 ?
    C24 H24 . 0.9800 ?
    C25 C26 . 1.407(3) ?
    C26 C27 . 1.357(3) ?
    C26 H26 . 0.9300 ?
    C27 C28 . 1.388(3) ?
    C27 H27 . 0.9300 ?
loop_
    _geom_angle_atom_site_label_1
    _geom_angle_atom_site_label_2
    _geom_angle_atom_site_label_3
    _geom_angle_site_symmetry_1
    _geom_angle_site_symmetry_3
    _geom_angle
    _geom_angle_publ_flag
    C7 Fe1 C8 . . 40.43(12) ?
    C7 Fe1 C2 . . 120.04(12) ?
    C8 Fe1 C2 . . 105.41(11) ?
    C7 Fe1 C6 . . 40.93(13) ?
    C8 Fe1 C6 . . 68.32(12) ?
    C2 Fe1 C6 . . 156.98(14) ?
    C7 Fe1 C9 . . 67.54(12) ?
    C8 Fe1 C9 . . 40.12(11) ?
    C2 Fe1 C9 . . 122.72(11) ?
    C6 Fe1 C9 . . 67.57(12) ?
    C7 Fe1 C5 . . 125.15(12) ?
    C8 Fe1 C5 . . 160.73(11) ?
    C2 Fe1 C5 . . 69.05(10) ?
    C6 Fe1 C5 . . 109.19(11) ?
    C9 Fe1 C5 . . 158.25(11) ?
    C7 Fe1 C1 . . 106.73(11) ?
    C8 Fe1 C1 . . 122.61(10) ?
    C2 Fe1 C1 . . 41.24(9) ?
    C6 Fe1 C1 . . 122.15(12) ?
    C9 Fe1 C1 . . 159.18(10) ?
    C5 Fe1 C1 . . 41.24(9) ?
    C7 Fe1 C3 . . 155.42(13) ?
    C8 Fe1 C3 . . 120.36(12) ?
    C2 Fe1 C3 . . 40.47(10) ?
    C6 Fe1 C3 . . 161.87(14) ?
    C9 Fe1 C3 . . 107.86(12) ?
    C5 Fe1 C3 . . 68.12(11) ?
    C1 Fe1 C3 . . 68.52(10) ?
    C7 Fe1 C10 . . 67.98(13) ?
    C8 Fe1 C10 . . 67.80(11) ?
    C2 Fe1 C10 . . 159.77(12) ?
    C6 Fe1 C10 . . 40.25(13) ?
    C9 Fe1 C10 . . 40.03(11) ?
    C5 Fe1 C10 . . 123.52(11) ?
    C1 Fe1 C10 . . 158.49(11) ?
    C3 Fe1 C10 . . 125.08(12) ?
    C7 Fe1 C4 . . 162.27(13) ?
    C8 Fe1 C4 . . 156.62(12) ?
    C2 Fe1 C4 . . 68.39(10) ?
    C6 Fe1 C4 . . 125.99(13) ?
    C9 Fe1 C4 . . 122.96(11) ?
    C5 Fe1 C4 . . 40.17(10) ?
    C1 Fe1 C4 . . 68.47(10) ?
    C3 Fe1 C4 . . 40.46(10) ?
    C10 Fe1 C4 . . 109.84(12) ?
    C16 Fe2 C24 . . 120.79(11) ?
    C16 Fe2 C20 . . 157.30(12) ?
    C24 Fe2 C20 . . 40.53(12) ?
    C16 Fe2 C22 . . 122.93(11) ?
    C24 Fe2 C22 . . 67.50(11) ?
    C20 Fe2 C22 . . 67.47(11) ?
    C16 Fe2 C15 . . 41.28(9) ?
    C24 Fe2 C15 . . 106.80(10) ?
    C20 Fe2 C15 . . 122.10(11) ?
    C22 Fe2 C15 . . 159.23(10) ?
    C16 Fe2 C23 . . 106.09(10) ?
    C24 Fe2 C23 . . 40.36(11) ?
    C20 Fe2 C23 . . 67.91(12) ?
    C22 Fe2 C23 . . 40.09(11) ?
    C15 Fe2 C23 . . 122.70(10) ?
    C16 Fe2 C21 . . 159.65(11) ?
    C24 Fe2 C21 . . 67.82(12) ?
    C20 Fe2 C21 . . 40.32(12) ?
    C22 Fe2 C21 . . 39.96(11) ?
    C15 Fe2 C21 . . 158.49(11) ?
    C23 Fe2 C21 . . 67.61(12) ?
    C16 Fe2 C19 . . 68.93(9) ?
    C24 Fe2 C19 . . 124.63(11) ?
    C20 Fe2 C19 . . 108.94(10) ?
    C22 Fe2 C19 . . 158.41(11) ?
    C15 Fe2 C19 . . 41.17(9) ?
    C23 Fe2 C19 . . 160.37(11) ?
    C21 Fe2 C19 . . 123.45(11) ?
    C16 Fe2 C17 . . 40.45(9) ?
    C24 Fe2 C17 . . 156.29(12) ?
    C20 Fe2 C17 . . 161.48(12) ?
    C22 Fe2 C17 . . 108.07(10) ?
    C15 Fe2 C17 . . 68.63(9) ?
    C23 Fe2 C17 . . 121.13(11) ?
    C21 Fe2 C17 . . 124.78(11) ?
    C19 Fe2 C17 . . 68.16(9) ?
    C16 Fe2 C18 . . 68.46(9) ?
    C24 Fe2 C18 . . 161.48(12) ?
    C20 Fe2 C18 . . 125.47(12) ?
    C22 Fe2 C18 . . 123.02(10) ?
    C15 Fe2 C18 . . 68.69(9) ?
    C23 Fe2 C18 . . 157.24(11) ?
    C21 Fe2 C18 . . 109.40(11) ?
    C19 Fe2 C18 . . 40.33(9) ?
    C17 Fe2 C18 . . 40.54(9) ?
    C11 N1 N2 . . 119.70(19) ?
    C14 N2 N1 . . 119.0(2) ?
    C25 N3 N4 . . 119.79(19) ?
    C28 N4 N3 . . 119.03(18) ?
    C2 C1 C5 . . 107.1(2) ?
    C2 C1 C11 . . 126.5(2) ?
    C5 C1 C11 . . 126.4(2) ?
    C2 C1 Fe1 . . 69.28(13) ?
    C5 C1 Fe1 . . 69.38(13) ?
    C11 C1 Fe1 . . 126.07(16) ?
    C3 C2 C1 . . 107.7(2) ?
    C3 C2 Fe1 . . 69.98(14) ?
    C1 C2 Fe1 . . 69.49(13) ?
    C3 C2 H2 . . 126.2 ?
    C1 C2 H2 . . 126.2 ?
    Fe1 C2 H2 . . 126.2 ?
    C2 C3 C4 . . 108.7(2) ?
    C2 C3 Fe1 . . 69.55(14) ?
    C4 C3 Fe1 . . 69.96(14) ?
    C2 C3 H3 . . 125.7 ?
    C4 C3 H3 . . 125.7 ?
    Fe1 C3 H3 . . 125.7 ?
    C5 C4 C3 . . 108.4(2) ?
    C5 C4 Fe1 . . 69.61(14) ?
    C3 C4 Fe1 . . 69.57(14) ?
    C5 C4 H4 . . 125.8 ?
    C3 C4 H4 . . 125.8 ?
    Fe1 C4 H4 . . 125.8 ?
    C4 C5 C1 . . 108.1(2) ?
    C4 C5 Fe1 . . 70.22(14) ?
    C1 C5 Fe1 . . 69.38(12) ?
    C4 C5 H5 . . 125.9 ?
    C1 C5 H5 . . 125.9 ?
    Fe1 C5 H5 . . 125.9 ?
    C10 C6 C7 . . 107.3(3) ?
    C10 C6 Fe1 . . 70.17(17) ?
    C7 C6 Fe1 . . 69.10(16) ?
    C10 C6 H6 . . 126.3 ?
    C7 C6 H6 . . 126.3 ?
    Fe1 C6 H6 . . 126.3 ?
    C8 C7 C6 . . 108.1(3) ?
    C8 C7 Fe1 . . 70.01(15) ?
    C6 C7 Fe1 . . 69.96(17) ?
    C8 C7 H7 . . 126.0 ?
    C6 C7 H7 . . 126.0 ?
    Fe1 C7 H7 . . 126.0 ?
    C9 C8 C7 . . 107.7(3) ?
    C9 C8 Fe1 . . 70.17(15) ?
    C7 C8 Fe1 . . 69.55(15) ?
    C9 C8 H8 . . 126.2 ?
    C7 C8 H8 . . 126.2 ?
    Fe1 C8 H8 . . 126.2 ?
    C8 C9 C10 . . 109.0(3) ?
    C8 C9 Fe1 . . 69.71(15) ?
    C10 C9 Fe1 . . 70.26(15) ?
    C8 C9 H9 . . 125.5 ?
    C10 C9 H9 . . 125.5 ?
    Fe1 C9 H9 . . 125.5 ?
    C9 C10 C6 . . 108.0(3) ?
    C9 C10 Fe1 . . 69.72(15) ?
    C6 C10 Fe1 . . 69.58(16) ?
    C9 C10 H10 . . 126.0 ?
    C6 C10 H10 . . 126.0 ?
    Fe1 C10 H10 . . 126.0 ?
    N1 C11 C12 . . 121.3(2) ?
    N1 C11 C1 . . 115.9(2) ?
    C12 C11 C1 . . 122.9(2) ?
    C13 C12 C11 . . 119.1(2) ?
    C13 C12 H12 . . 120.5 ?
    C11 C12 H12 . . 120.5 ?
    C12 C13 C14 . . 116.0(2) ?
    C12 C13 H13 . . 122.0 ?
    C14 C13 H13 . . 122.0 ?
    N2 C14 C13 . . 124.9(2) ?
    N2 C14 Cl1 . . 114.90(18) ?
    C13 C14 Cl1 . . 120.2(2) ?
    C16 C15 C19 . . 106.9(2) ?
    C16 C15 C25 . . 126.9(2) ?
    C19 C15 C25 . . 126.12(19) ?
    C16 C15 Fe2 . . 69.06(12) ?
    C19 C15 Fe2 . . 69.57(13) ?
    C25 C15 Fe2 . . 124.11(15) ?
    C17 C16 C15 . . 108.2(2) ?
    C17 C16 Fe2 . . 70.37(13) ?
    C15 C16 Fe2 . . 69.67(12) ?
    C17 C16 H16 . . 125.9 ?
    C15 C16 H16 . . 125.9 ?
    Fe2 C16 H16 . . 125.9 ?
    C16 C17 C18 . . 108.5(2) ?
    C16 C17 Fe2 . . 69.19(13) ?
    C18 C17 Fe2 . . 69.96(13) ?
    C16 C17 H17 . . 125.7 ?
    C18 C17 H17 . . 125.7 ?
    Fe2 C17 H17 . . 125.7 ?
    C19 C18 C17 . . 108.0(2) ?
    C19 C18 Fe2 . . 69.48(13) ?
    C17 C18 Fe2 . . 69.50(13) ?
    C19 C18 H18 . . 126.0 ?
    C17 C18 H18 . . 126.0 ?
    Fe2 C18 H18 . . 126.0 ?
    C18 C19 C15 . . 108.3(2) ?
    C18 C19 Fe2 . . 70.20(13) ?
    C15 C19 Fe2 . . 69.26(12) ?
    C18 C19 H19 . . 125.8 ?
    C15 C19 H19 . . 125.8 ?
    Fe2 C19 H19 . . 125.8 ?
    C21 C20 C24 . . 107.7(3) ?
    C21 C20 Fe2 . . 70.00(16) ?
    C24 C20 Fe2 . . 69.61(15) ?
    C21 C20 H20 . . 126.2 ?
    C24 C20 H20 . . 126.2 ?
    Fe2 C20 H20 . . 126.2 ?
    C22 C21 C20 . . 107.9(3) ?
    C22 C21 Fe2 . . 69.87(15) ?
    C20 C21 Fe2 . . 69.68(15) ?
    C22 C21 H21 . . 126.1 ?
    C20 C21 H21 . . 126.1 ?
    Fe2 C21 H21 . . 126.1 ?
    C21 C22 C23 . . 108.9(2) ?
    C21 C22 Fe2 . . 70.17(14) ?
    C23 C22 Fe2 . . 70.07(14) ?
    C21 C22 H22 . . 125.6 ?
    C23 C22 H22 . . 125.6 ?
    Fe2 C22 H22 . . 125.6 ?
    C22 C23 C24 . . 107.6(3) ?
    C22 C23 Fe2 . . 69.84(14) ?
    C24 C23 Fe2 . . 69.57(15) ?
    C22 C23 H23 . . 126.2 ?
    C24 C23 H23 . . 126.2 ?
    Fe2 C23 H23 . . 126.2 ?
    C23 C24 C20 . . 108.0(3) ?
    C23 C24 Fe2 . . 70.07(14) ?
    C20 C24 Fe2 . . 69.86(15) ?
    C23 C24 H24 . . 126.0 ?
    C20 C24 H24 . . 126.0 ?
    Fe2 C24 H24 . . 126.0 ?
    N3 C25 C26 . . 121.5(2) ?
    N3 C25 C15 . . 115.79(19) ?
    C26 C25 C15 . . 122.74(19) ?
    C27 C26 C25 . . 118.6(2) ?
    C27 C26 H26 . . 120.7 ?
    C25 C26 H26 . . 120.7 ?
    C26 C27 C28 . . 116.4(2) ?
    C26 C27 H27 . . 121.8 ?
    C28 C27 H27 . . 121.8 ?
    N4 C28 C27 . . 124.7(2) ?
    N4 C28 Cl2 . . 115.15(17) ?
    C27 C28 Cl2 . . 120.14(19) ?
loop_
    _geom_torsion_atom_site_label_1
    _geom_torsion_atom_site_label_2
    _geom_torsion_atom_site_label_3
    _geom_torsion_atom_site_label_4
    _geom_torsion_site_symmetry_1
    _geom_torsion_site_symmetry_2
    _geom_torsion_site_symmetry_3
    _geom_torsion_site_symmetry_4
    _geom_torsion
    _geom_torsion_publ_flag
    C11 N1 N2 C14 . . . . -0.3(3) ?
    C25 N3 N4 C28 . . . . 1.1(3) ?
    C7 Fe1 C1 C2 . . . . -116.75(17) ?
    C8 Fe1 C1 C2 . . . . -75.44(18) ?
    C6 Fe1 C1 C2 . . . . -158.78(17) ?
    C9 Fe1 C1 C2 . . . . -46.1(4) ?
    C5 Fe1 C1 C2 . . . . 118.6(2) ?
    C3 Fe1 C1 C2 . . . . 37.70(14) ?
    C10 Fe1 C1 C2 . . . . 171.0(3) ?
    C4 Fe1 C1 C2 . . . . 81.34(15) ?
    C7 Fe1 C1 C5 . . . . 124.68(18) ?
    C8 Fe1 C1 C5 . . . . 165.98(16) ?
    C2 Fe1 C1 C5 . . . . -118.6(2) ?
    C6 Fe1 C1 C5 . . . . 82.64(19) ?
    C9 Fe1 C1 C5 . . . . -164.7(3) ?
    C3 Fe1 C1 C5 . . . . -80.88(16) ?
    C10 Fe1 C1 C5 . . . . 52.4(4) ?
    C4 Fe1 C1 C5 . . . . -37.24(15) ?
    C7 Fe1 C1 C11 . . . . 4.0(2) ?
    C8 Fe1 C1 C11 . . . . 45.3(2) ?
    C2 Fe1 C1 C11 . . . . 120.8(2) ?
    C6 Fe1 C1 C11 . . . . -38.0(2) ?
    C9 Fe1 C1 C11 . . . . 74.7(4) ?
    C5 Fe1 C1 C11 . . . . -120.6(3) ?
    C3 Fe1 C1 C11 . . . . 158.5(2) ?
    C10 Fe1 C1 C11 . . . . -68.2(4) ?
    C4 Fe1 C1 C11 . . . . -157.9(2) ?
    C5 C1 C2 C3 . . . . -0.5(3) ?
    C11 C1 C2 C3 . . . . 180.0(2) ?
    Fe1 C1 C2 C3 . . . . -59.82(17) ?
    C5 C1 C2 Fe1 . . . . 59.31(15) ?
    C11 C1 C2 Fe1 . . . . -120.2(2) ?
    C7 Fe1 C2 C3 . . . . -160.17(16) ?
    C8 Fe1 C2 C3 . . . . -118.99(17) ?
    C6 Fe1 C2 C3 . . . . 170.4(3) ?
    C9 Fe1 C2 C3 . . . . -78.97(18) ?
    C5 Fe1 C2 C3 . . . . 80.45(16) ?
    C1 Fe1 C2 C3 . . . . 118.8(2) ?
    C10 Fe1 C2 C3 . . . . -51.7(4) ?
    C4 Fe1 C2 C3 . . . . 37.20(16) ?
    C7 Fe1 C2 C1 . . . . 81.07(17) ?
    C8 Fe1 C2 C1 . . . . 122.25(15) ?
    C6 Fe1 C2 C1 . . . . 51.6(3) ?
    C9 Fe1 C2 C1 . . . . 162.27(14) ?
    C5 Fe1 C2 C1 . . . . -38.31(14) ?
    C3 Fe1 C2 C1 . . . . -118.8(2) ?
    C10 Fe1 C2 C1 . . . . -170.4(3) ?
    C4 Fe1 C2 C1 . . . . -81.56(15) ?
    C1 C2 C3 C4 . . . . 0.3(3) ?
    Fe1 C2 C3 C4 . . . . -59.20(18) ?
    C1 C2 C3 Fe1 . . . . 59.51(16) ?
    C7 Fe1 C3 C2 . . . . 44.9(3) ?
    C8 Fe1 C3 C2 . . . . 77.75(18) ?
    C6 Fe1 C3 C2 . . . . -167.9(3) ?
    C9 Fe1 C3 C2 . . . . 119.82(16) ?
    C5 Fe1 C3 C2 . . . . -82.93(16) ?
    C1 Fe1 C3 C2 . . . . -38.39(14) ?
    C10 Fe1 C3 C2 . . . . 160.64(15) ?
    C4 Fe1 C3 C2 . . . . -120.0(2) ?
    C7 Fe1 C3 C4 . . . . 164.9(3) ?
    C8 Fe1 C3 C4 . . . . -162.27(16) ?
    C2 Fe1 C3 C4 . . . . 120.0(2) ?
    C6 Fe1 C3 C4 . . . . -47.9(4) ?
    C9 Fe1 C3 C4 . . . . -120.20(17) ?
    C5 Fe1 C3 C4 . . . . 37.05(15) ?
    C1 Fe1 C3 C4 . . . . 81.59(16) ?
    C10 Fe1 C3 C4 . . . . -79.38(19) ?
    C2 C3 C4 C5 . . . . 0.0(3) ?
    Fe1 C3 C4 C5 . . . . -58.93(17) ?
    C2 C3 C4 Fe1 . . . . 58.95(18) ?
    C7 Fe1 C4 C5 . . . . -39.2(4) ?
    C8 Fe1 C4 C5 . . . . 161.4(2) ?
    C2 Fe1 C4 C5 . . . . 82.70(16) ?
    C6 Fe1 C4 C5 . . . . -76.7(2) ?
    C9 Fe1 C4 C5 . . . . -161.44(15) ?
    C1 Fe1 C4 C5 . . . . 38.20(14) ?
    C3 Fe1 C4 C5 . . . . 119.9(2) ?
    C10 Fe1 C4 C5 . . . . -118.86(16) ?
    C7 Fe1 C4 C3 . . . . -159.2(4) ?
    C8 Fe1 C4 C3 . . . . 41.5(3) ?
    C2 Fe1 C4 C3 . . . . -37.21(16) ?
    C6 Fe1 C4 C3 . . . . 163.43(18) ?
    C9 Fe1 C4 C3 . . . . 78.64(19) ?
    C5 Fe1 C4 C3 . . . . -119.9(2) ?
    C1 Fe1 C4 C3 . . . . -81.71(16) ?
    C10 Fe1 C4 C3 . . . . 121.23(17) ?
    C3 C4 C5 C1 . . . . -0.3(3) ?
    Fe1 C4 C5 C1 . . . . -59.24(16) ?
    C3 C4 C5 Fe1 . . . . 58.90(18) ?
    C2 C1 C5 C4 . . . . 0.5(3) ?
    C11 C1 C5 C4 . . . . -180.0(2) ?
    Fe1 C1 C5 C4 . . . . 59.77(17) ?
    C2 C1 C5 Fe1 . . . . -59.25(16) ?
    C11 C1 C5 Fe1 . . . . 120.3(2) ?
    C7 Fe1 C5 C4 . . . . 166.37(17) ?
    C8 Fe1 C5 C4 . . . . -157.4(3) ?
    C2 Fe1 C5 C4 . . . . -80.92(16) ?
    C6 Fe1 C5 C4 . . . . 123.53(18) ?
    C9 Fe1 C5 C4 . . . . 46.1(4) ?
    C1 Fe1 C5 C4 . . . . -119.2(2) ?
    C3 Fe1 C5 C4 . . . . -37.31(15) ?
    C10 Fe1 C5 C4 . . . . 81.17(19) ?
    C7 Fe1 C5 C1 . . . . -74.4(2) ?
    C8 Fe1 C5 C1 . . . . -38.2(4) ?
    C2 Fe1 C5 C1 . . . . 38.31(14) ?
    C6 Fe1 C5 C1 . . . . -117.24(18) ?
    C9 Fe1 C5 C1 . . . . 165.3(3) ?
    C3 Fe1 C5 C1 . . . . 81.92(15) ?
    C10 Fe1 C5 C1 . . . . -159.60(16) ?
    C4 Fe1 C5 C1 . . . . 119.2(2) ?
    C7 Fe1 C6 C10 . . . . 118.5(2) ?
    C8 Fe1 C6 C10 . . . . 80.81(18) ?
    C2 Fe1 C6 C10 . . . . 159.0(2) ?
    C9 Fe1 C6 C10 . . . . 37.38(17) ?
    C5 Fe1 C6 C10 . . . . -119.59(18) ?
    C1 Fe1 C6 C10 . . . . -163.40(16) ?
    C3 Fe1 C6 C10 . . . . -41.4(4) ?
    C4 Fe1 C6 C10 . . . . -77.9(2) ?
    C8 Fe1 C6 C7 . . . . -37.65(17) ?
    C2 Fe1 C6 C7 . . . . 40.5(3) ?
    C9 Fe1 C6 C7 . . . . -81.08(18) ?
    C5 Fe1 C6 C7 . . . . 121.94(17) ?
    C1 Fe1 C6 C7 . . . . 78.14(19) ?
    C3 Fe1 C6 C7 . . . . -159.9(3) ?
    C10 Fe1 C6 C7 . . . . -118.5(2) ?
    C4 Fe1 C6 C7 . . . . 163.59(17) ?
    C10 C6 C7 C8 . . . . -0.1(3) ?
    Fe1 C6 C7 C8 . . . . 59.90(19) ?
    C10 C6 C7 Fe1 . . . . -60.03(19) ?
    C2 Fe1 C7 C8 . . . . 78.14(19) ?
    C6 Fe1 C7 C8 . . . . -118.9(2) ?
    C9 Fe1 C7 C8 . . . . -37.75(17) ?
    C5 Fe1 C7 C8 . . . . 162.51(16) ?
    C1 Fe1 C7 C8 . . . . 120.98(17) ?
    C3 Fe1 C7 C8 . . . . 46.2(3) ?
    C10 Fe1 C7 C8 . . . . -81.15(18) ?
    C4 Fe1 C7 C8 . . . . -167.6(3) ?
    C8 Fe1 C7 C6 . . . . 118.9(2) ?
    C2 Fe1 C7 C6 . . . . -162.93(17) ?
    C9 Fe1 C7 C6 . . . . 81.18(19) ?
    C5 Fe1 C7 C6 . . . . -78.6(2) ?
    C1 Fe1 C7 C6 . . . . -120.09(17) ?
    C3 Fe1 C7 C6 . . . . 165.1(3) ?
    C10 Fe1 C7 C6 . . . . 37.78(17) ?
    C4 Fe1 C7 C6 . . . . -48.6(4) ?
    C6 C7 C8 C9 . . . . 0.2(3) ?
    Fe1 C7 C8 C9 . . . . 60.09(19) ?
    C6 C7 C8 Fe1 . . . . -59.86(19) ?
    C7 Fe1 C8 C9 . . . . -118.6(3) ?
    C2 Fe1 C8 C9 . . . . 122.90(18) ?
    C6 Fe1 C8 C9 . . . . -80.5(2) ?
    C5 Fe1 C8 C9 . . . . -166.7(3) ?
    C1 Fe1 C8 C9 . . . . 164.34(16) ?
    C3 Fe1 C8 C9 . . . . 81.8(2) ?
    C10 Fe1 C8 C9 . . . . -36.95(18) ?
    C4 Fe1 C8 C9 . . . . 51.9(3) ?
    C2 Fe1 C8 C7 . . . . -118.51(19) ?
    C6 Fe1 C8 C7 . . . . 38.10(19) ?
    C9 Fe1 C8 C7 . . . . 118.6(3) ?
    C5 Fe1 C8 C7 . . . . -48.1(4) ?
    C1 Fe1 C8 C7 . . . . -77.1(2) ?
    C3 Fe1 C8 C7 . . . . -159.65(18) ?
    C10 Fe1 C8 C7 . . . . 81.6(2) ?
    C4 Fe1 C8 C7 . . . . 170.5(3) ?
    C7 C8 C9 C10 . . . . -0.2(3) ?
    Fe1 C8 C9 C10 . . . . 59.47(19) ?
    C7 C8 C9 Fe1 . . . . -59.70(18) ?
    C7 Fe1 C9 C8 . . . . 38.04(18) ?
    C2 Fe1 C9 C8 . . . . -74.2(2) ?
    C6 Fe1 C9 C8 . . . . 82.5(2) ?
    C5 Fe1 C9 C8 . . . . 168.2(3) ?
    C1 Fe1 C9 C8 . . . . -39.8(4) ?
    C3 Fe1 C9 C8 . . . . -116.20(18) ?
    C10 Fe1 C9 C8 . . . . 120.1(3) ?
    C4 Fe1 C9 C8 . . . . -158.16(17) ?
    C7 Fe1 C9 C10 . . . . -82.0(2) ?
    C8 Fe1 C9 C10 . . . . -120.1(3) ?
    C2 Fe1 C9 C10 . . . . 165.73(18) ?
    C6 Fe1 C9 C10 . . . . -37.6(2) ?
    C5 Fe1 C9 C10 . . . . 48.1(4) ?
    C1 Fe1 C9 C10 . . . . -159.9(3) ?
    C3 Fe1 C9 C10 . . . . 123.72(19) ?
    C4 Fe1 C9 C10 . . . . 81.8(2) ?
    C8 C9 C10 C6 . . . . 0.2(3) ?
    Fe1 C9 C10 C6 . . . . 59.28(19) ?
    C8 C9 C10 Fe1 . . . . -59.13(19) ?
    C7 C6 C10 C9 . . . . 0.0(3) ?
    Fe1 C6 C10 C9 . . . . -59.4(2) ?
    C7 C6 C10 Fe1 . . . . 59.36(18) ?
    C7 Fe1 C10 C9 . . . . 80.8(2) ?
    C8 Fe1 C10 C9 . . . . 37.03(18) ?
    C2 Fe1 C10 C9 . . . . -36.8(4) ?
    C6 Fe1 C10 C9 . . . . 119.2(3) ?
    C5 Fe1 C10 C9 . . . . -160.68(17) ?
    C1 Fe1 C10 C9 . . . . 160.5(3) ?
    C3 Fe1 C10 C9 . . . . -75.3(2) ?
    C4 Fe1 C10 C9 . . . . -118.02(18) ?
    C7 Fe1 C10 C6 . . . . -38.41(18) ?
    C8 Fe1 C10 C6 . . . . -82.2(2) ?
    C2 Fe1 C10 C6 . . . . -156.1(3) ?
    C9 Fe1 C10 C6 . . . . -119.2(3) ?
    C5 Fe1 C10 C6 . . . . 80.1(2) ?
    C1 Fe1 C10 C6 . . . . 41.3(4) ?
    C3 Fe1 C10 C6 . . . . 165.43(18) ?
    C4 Fe1 C10 C6 . . . . 122.73(19) ?
    N2 N1 C11 C12 . . . . -0.9(3) ?
    N2 N1 C11 C1 . . . . 178.51(19) ?
    C2 C1 C11 N1 . . . . -170.4(2) ?
    C5 C1 C11 N1 . . . . 10.1(3) ?
    Fe1 C1 C11 N1 . . . . 99.8(2) ?
    C2 C1 C11 C12 . . . . 8.9(4) ?
    C5 C1 C11 C12 . . . . -170.5(2) ?
    Fe1 C1 C11 C12 . . . . -80.8(3) ?
    N1 C11 C12 C13 . . . . 1.1(3) ?
    C1 C11 C12 C13 . . . . -178.2(2) ?
    C11 C12 C13 C14 . . . . -0.3(3) ?
    N1 N2 C14 C13 . . . . 1.2(4) ?
    N1 N2 C14 Cl1 . . . . -178.37(17) ?
    C12 C13 C14 N2 . . . . -0.9(4) ?
    C12 C13 C14 Cl1 . . . . 178.63(18) ?
    C24 Fe2 C15 C16 . . . . 117.82(16) ?
    C20 Fe2 C15 C16 . . . . 159.42(15) ?
    C22 Fe2 C15 C16 . . . . 47.2(3) ?
    C23 Fe2 C15 C16 . . . . 76.58(17) ?
    C21 Fe2 C15 C16 . . . . -170.2(3) ?
    C19 Fe2 C15 C16 . . . . -118.36(19) ?
    C17 Fe2 C15 C16 . . . . -37.53(13) ?
    C18 Fe2 C15 C16 . . . . -81.20(14) ?
    C16 Fe2 C15 C19 . . . . 118.36(19) ?
    C24 Fe2 C15 C19 . . . . -123.82(16) ?
    C20 Fe2 C15 C19 . . . . -82.22(18) ?
    C22 Fe2 C15 C19 . . . . 165.5(3) ?
    C23 Fe2 C15 C19 . . . . -165.06(14) ?
    C21 Fe2 C15 C19 . . . . -51.8(3) ?
    C17 Fe2 C15 C19 . . . . 80.83(14) ?
    C18 Fe2 C15 C19 . . . . 37.16(13) ?
    C16 Fe2 C15 C25 . . . . -121.1(2) ?
    C24 Fe2 C15 C25 . . . . -3.3(2) ?
    C20 Fe2 C15 C25 . . . . 38.3(2) ?
    C22 Fe2 C15 C25 . . . . -74.0(3) ?
    C23 Fe2 C15 C25 . . . . -44.6(2) ?
    C21 Fe2 C15 C25 . . . . 68.7(3) ?
    C19 Fe2 C15 C25 . . . . 120.5(2) ?
    C17 Fe2 C15 C25 . . . . -158.7(2) ?
    C18 Fe2 C15 C25 . . . . 157.7(2) ?
    C19 C15 C16 C17 . . . . 0.6(2) ?
    C25 C15 C16 C17 . . . . 177.7(2) ?
    Fe2 C15 C16 C17 . . . . 60.09(16) ?
    C19 C15 C16 Fe2 . . . . -59.53(15) ?
    C25 C15 C16 Fe2 . . . . 117.6(2) ?
    C24 Fe2 C16 C17 . . . . 160.71(15) ?
    C20 Fe2 C16 C17 . . . . -169.5(2) ?
    C22 Fe2 C16 C17 . . . . 79.03(17) ?
    C15 Fe2 C16 C17 . . . . -119.01(19) ?
    C23 Fe2 C16 C17 . . . . 119.41(15) ?
    C21 Fe2 C16 C17 . . . . 50.7(3) ?
    C19 Fe2 C16 C17 . . . . -80.64(15) ?
    C18 Fe2 C16 C17 . . . . -37.22(14) ?
    C24 Fe2 C16 C15 . . . . -80.28(16) ?
    C20 Fe2 C16 C15 . . . . -50.5(3) ?
    C22 Fe2 C16 C15 . . . . -161.95(13) ?
    C23 Fe2 C16 C15 . . . . -121.58(14) ?
    C21 Fe2 C16 C15 . . . . 169.7(3) ?
    C19 Fe2 C16 C15 . . . . 38.37(13) ?
    C17 Fe2 C16 C15 . . . . 119.01(19) ?
    C18 Fe2 C16 C15 . . . . 81.80(14) ?
    C15 C16 C17 C18 . . . . -0.6(3) ?
    Fe2 C16 C17 C18 . . . . 59.06(16) ?
    C15 C16 C17 Fe2 . . . . -59.65(15) ?
    C24 Fe2 C17 C16 . . . . -44.9(3) ?
    C20 Fe2 C17 C16 . . . . 167.2(3) ?
    C22 Fe2 C17 C16 . . . . -119.92(15) ?
    C15 Fe2 C17 C16 . . . . 38.28(13) ?
    C23 Fe2 C17 C16 . . . . -77.91(17) ?
    C21 Fe2 C17 C16 . . . . -160.88(15) ?
    C19 Fe2 C17 C16 . . . . 82.71(15) ?
    C18 Fe2 C17 C16 . . . . 120.1(2) ?
    C16 Fe2 C17 C18 . . . . -120.1(2) ?
    C24 Fe2 C17 C18 . . . . -164.9(2) ?
    C20 Fe2 C17 C18 . . . . 47.2(4) ?
    C22 Fe2 C17 C18 . . . . 120.03(16) ?
    C15 Fe2 C17 C18 . . . . -81.78(15) ?
    C23 Fe2 C17 C18 . . . . 162.03(15) ?
    C21 Fe2 C17 C18 . . . . 79.06(18) ?
    C19 Fe2 C17 C18 . . . . -37.34(14) ?
    C16 C17 C18 C19 . . . . 0.4(3) ?
    Fe2 C17 C18 C19 . . . . 58.98(16) ?
    C16 C17 C18 Fe2 . . . . -58.58(16) ?
    C16 Fe2 C18 C19 . . . . -82.41(15) ?
    C24 Fe2 C18 C19 . . . . 41.3(4) ?
    C20 Fe2 C18 C19 . . . . 77.08(18) ?
    C22 Fe2 C18 C19 . . . . 161.46(15) ?
    C15 Fe2 C18 C19 . . . . -37.91(13) ?
    C23 Fe2 C18 C19 . . . . -162.6(3) ?
    C21 Fe2 C18 C19 . . . . 119.22(15) ?
    C17 Fe2 C18 C19 . . . . -119.5(2) ?
    C16 Fe2 C18 C17 . . . . 37.13(14) ?
    C24 Fe2 C18 C17 . . . . 160.8(3) ?
    C20 Fe2 C18 C17 . . . . -163.38(16) ?
    C22 Fe2 C18 C17 . . . . -79.00(18) ?
    C15 Fe2 C18 C17 . . . . 81.63(15) ?
    C23 Fe2 C18 C17 . . . . -43.0(3) ?
    C21 Fe2 C18 C17 . . . . -121.24(16) ?
    C19 Fe2 C18 C17 . . . . 119.5(2) ?
    C17 C18 C19 C15 . . . . 0.0(3) ?
    Fe2 C18 C19 C15 . . . . 58.95(15) ?
    C17 C18 C19 Fe2 . . . . -58.99(16) ?
    C16 C15 C19 C18 . . . . -0.3(2) ?
    C25 C15 C19 C18 . . . . -177.5(2) ?
    Fe2 C15 C19 C18 . . . . -59.52(16) ?
    C16 C15 C19 Fe2 . . . . 59.20(15) ?
    C25 C15 C19 Fe2 . . . . -118.0(2) ?
    C16 Fe2 C19 C18 . . . . 81.13(15) ?
    C24 Fe2 C19 C18 . . . . -165.25(16) ?
    C20 Fe2 C19 C18 . . . . -122.94(16) ?
    C22 Fe2 C19 C18 . . . . -46.5(3) ?
    C15 Fe2 C19 C18 . . . . 119.60(19) ?
    C23 Fe2 C19 C18 . . . . 159.8(3) ?
    C21 Fe2 C19 C18 . . . . -80.62(18) ?
    C17 Fe2 C19 C18 . . . . 37.53(14) ?
    C16 Fe2 C19 C15 . . . . -38.47(13) ?
    C24 Fe2 C19 C15 . . . . 75.15(18) ?
    C20 Fe2 C19 C15 . . . . 117.46(16) ?
    C22 Fe2 C19 C15 . . . . -166.1(3) ?
    C23 Fe2 C19 C15 . . . . 40.2(4) ?
    C21 Fe2 C19 C15 . . . . 159.78(15) ?
    C17 Fe2 C19 C15 . . . . -82.07(14) ?
    C18 Fe2 C19 C15 . . . . -119.60(19) ?
    C16 Fe2 C20 C21 . . . . -159.7(2) ?
    C24 Fe2 C20 C21 . . . . -118.7(2) ?
    C22 Fe2 C20 C21 . . . . -37.46(17) ?
    C15 Fe2 C20 C21 . . . . 163.35(16) ?
    C23 Fe2 C20 C21 . . . . -80.95(18) ?
    C19 Fe2 C20 C21 . . . . 119.75(17) ?
    C17 Fe2 C20 C21 . . . . 42.1(4) ?
    C18 Fe2 C20 C21 . . . . 77.9(2) ?
    C16 Fe2 C20 C24 . . . . -41.0(3) ?
    C22 Fe2 C20 C24 . . . . 81.23(18) ?
    C15 Fe2 C20 C24 . . . . -77.96(18) ?
    C23 Fe2 C20 C24 . . . . 37.74(16) ?
    C21 Fe2 C20 C24 . . . . 118.7(2) ?
    C19 Fe2 C20 C24 . . . . -121.55(16) ?
    C17 Fe2 C20 C24 . . . . 160.8(3) ?
    C18 Fe2 C20 C24 . . . . -163.38(16) ?
    C24 C20 C21 C22 . . . . 0.0(3) ?
    Fe2 C20 C21 C22 . . . . 59.66(18) ?
    C24 C20 C21 Fe2 . . . . -59.65(18) ?
    C16 Fe2 C21 C22 . . . . 38.4(4) ?
    C24 Fe2 C21 C22 . . . . -80.97(18) ?
    C20 Fe2 C21 C22 . . . . -119.0(2) ?
    C15 Fe2 C21 C22 . . . . -160.4(2) ?
    C23 Fe2 C21 C22 . . . . -37.19(16) ?
    C19 Fe2 C21 C22 . . . . 161.23(15) ?
    C17 Fe2 C21 C22 . . . . 76.05(19) ?
    C18 Fe2 C21 C22 . . . . 118.63(17) ?
    C16 Fe2 C21 C20 . . . . 157.4(3) ?
    C24 Fe2 C21 C20 . . . . 38.00(17) ?
    C22 Fe2 C21 C20 . . . . 119.0(2) ?
    C15 Fe2 C21 C20 . . . . -41.4(4) ?
    C23 Fe2 C21 C20 . . . . 81.78(19) ?
    C19 Fe2 C21 C20 . . . . -79.8(2) ?
    C17 Fe2 C21 C20 . . . . -164.97(16) ?
    C18 Fe2 C21 C20 . . . . -122.40(18) ?
    C20 C21 C22 C23 . . . . 0.0(3) ?
    Fe2 C21 C22 C23 . . . . 59.58(18) ?
    C20 C21 C22 Fe2 . . . . -59.54(18) ?
    C16 Fe2 C22 C21 . . . . -165.08(16) ?
    C24 Fe2 C22 C21 . . . . 81.84(19) ?
    C20 Fe2 C22 C21 . . . . 37.80(18) ?
    C15 Fe2 C22 C21 . . . . 159.7(3) ?
    C23 Fe2 C22 C21 . . . . 119.8(2) ?
    C19 Fe2 C22 C21 . . . . -46.9(3) ?
    C17 Fe2 C22 C21 . . . . -123.02(17) ?
    C18 Fe2 C22 C21 . . . . -80.87(19) ?
    C16 Fe2 C22 C23 . . . . 75.13(19) ?
    C24 Fe2 C22 C23 . . . . -37.94(17) ?
    C20 Fe2 C22 C23 . . . . -81.99(19) ?
    C15 Fe2 C22 C23 . . . . 39.9(4) ?
    C21 Fe2 C22 C23 . . . . -119.8(2) ?
    C19 Fe2 C22 C23 . . . . -166.6(2) ?
    C17 Fe2 C22 C23 . . . . 117.19(17) ?
    C18 Fe2 C22 C23 . . . . 159.35(16) ?
    C21 C22 C23 C24 . . . . -0.1(3) ?
    Fe2 C22 C23 C24 . . . . 59.57(18) ?
    C21 C22 C23 Fe2 . . . . -59.65(18) ?
    C16 Fe2 C23 C22 . . . . -122.40(17) ?
    C24 Fe2 C23 C22 . . . . 118.7(2) ?
    C20 Fe2 C23 C22 . . . . 80.79(19) ?
    C15 Fe2 C23 C22 . . . . -164.31(15) ?
    C21 Fe2 C23 C22 . . . . 37.07(17) ?
    C19 Fe2 C23 C22 . . . . 165.3(3) ?
    C17 Fe2 C23 C22 . . . . -81.09(19) ?
    C18 Fe2 C23 C22 . . . . -49.9(3) ?
    C16 Fe2 C23 C24 . . . . 118.90(18) ?
    C20 Fe2 C23 C24 . . . . -37.90(17) ?
    C22 Fe2 C23 C24 . . . . -118.7(2) ?
    C15 Fe2 C23 C24 . . . . 77.0(2) ?
    C21 Fe2 C23 C24 . . . . -81.62(19) ?
    C19 Fe2 C23 C24 . . . . 46.6(4) ?
    C17 Fe2 C23 C24 . . . . 160.22(17) ?
    C18 Fe2 C23 C24 . . . . -168.6(2) ?
    C22 C23 C24 C20 . . . . 0.1(3) ?
    Fe2 C23 C24 C20 . . . . 59.82(18) ?
    C22 C23 C24 Fe2 . . . . -59.74(18) ?
    C21 C20 C24 C23 . . . . -0.1(3) ?
    Fe2 C20 C24 C23 . . . . -59.96(18) ?
    C21 C20 C24 Fe2 . . . . 59.90(18) ?
    C16 Fe2 C24 C23 . . . . -78.29(19) ?
    C20 Fe2 C24 C23 . . . . 118.9(2) ?
    C22 Fe2 C24 C23 . . . . 37.69(17) ?
    C15 Fe2 C24 C23 . . . . -121.07(17) ?
    C21 Fe2 C24 C23 . . . . 81.05(18) ?
    C19 Fe2 C24 C23 . . . . -162.73(16) ?
    C17 Fe2 C24 C23 . . . . -46.1(3) ?
    C18 Fe2 C24 C23 . . . . 166.0(3) ?
    C16 Fe2 C24 C20 . . . . 162.85(15) ?
    C22 Fe2 C24 C20 . . . . -81.16(18) ?
    C15 Fe2 C24 C20 . . . . 120.07(16) ?
    C23 Fe2 C24 C20 . . . . -118.9(2) ?
    C21 Fe2 C24 C20 . . . . -37.81(16) ?
    C19 Fe2 C24 C20 . . . . 78.41(19) ?
    C17 Fe2 C24 C20 . . . . -164.9(2) ?
    C18 Fe2 C24 C20 . . . . 47.2(4) ?
    N4 N3 C25 C26 . . . . -1.1(3) ?
    N4 N3 C25 C15 . . . . 178.98(19) ?
    C16 C15 C25 N3 . . . . 170.2(2) ?
    C19 C15 C25 N3 . . . . -13.2(3) ?
    Fe2 C15 C25 N3 . . . . -101.6(2) ?
    C16 C15 C25 C26 . . . . -9.7(3) ?
    C19 C15 C25 C26 . . . . 166.9(2) ?
    Fe2 C15 C25 C26 . . . . 78.5(3) ?
    N3 C25 C26 C27 . . . . 0.2(3) ?
    C15 C25 C26 C27 . . . . -179.9(2) ?
    C25 C26 C27 C28 . . . . 0.6(3) ?
    N3 N4 C28 C27 . . . . -0.3(4) ?
    N3 N4 C28 Cl2 . . . . -179.20(16) ?
    C26 C27 C28 N4 . . . . -0.6(4) ?
    C26 C27 C28 Cl2 . . . . 178.28(18) ?
loop_
    _geom_hbond_atom_site_label_D
    _geom_hbond_atom_site_label_H
    _geom_hbond_atom_site_label_A
    _geom_hbond_site_symmetry_A
    _geom_hbond_distance_DH
    _geom_hbond_distance_HA
    _geom_hbond_distance_DA
    _geom_hbond_angle_DHA
    C2 H2 N3 5_666 0.98 2.55 3.454(4) 153
    C12 H12 N4 5_666 0.93 2.41 3.320(4) 166
    C26 H26 N2 7_556 0.93 2.43 3.302(4) 156
