# Supplementary material for: (6-Chloropyridazin-3-yl)ferrocene
Source: Acta Crystallogr Sect E Struct Rep Online. 2013 Dec 4;70(Pt 1):m2. doi: 10.1107/S1600536813031310 (PMC3914038; doi:10.1107/S1600536813031310)
Supplement: Supplementary file 2 [file e-70-000m2-Isup2.hkl]

# 
# h,k,l, Fc-squared, Fo-squared, sigma(Fo-squared) and status flag 
# 
data_I
_shelx_title '201110131 in C2/c' 
_shelx_refln_list_code          4 
_shelx_F_calc_maximum     1018.18 
_exptl_crystal_F_000      2432.00 
_reflns_d_resolution_high  0.8255 
 
loop_ 
 _symmetry_equiv_pos_as_xyz 
 'x, y, z' 
 '-x, y, -z+1/2' 
 'x+1/2, y+1/2, z' 
 '-x+1/2, y+1/2, -z+1/2' 
 '-x, -y, -z' 
 'x, -y, z-1/2' 
 '-x+1/2, -y+1/2, -z' 
 'x+1/2, -y+1/2, z-1/2' 
 
_cell_length_a    20.5488 
_cell_length_b    12.3788 
_cell_length_c    23.0427 
_cell_angle_alpha  90.000 
_cell_angle_beta  122.843 
_cell_angle_gamma  90.000 
 
_shelx_F_squared_multiplier     1.000 
 
loop_ 
 _refln_index_h 
 _refln_index_k 
 _refln_index_l 
 _refln_F_squared_calc 
 _refln_F_squared_meas 
 _refln_F_squared_sigma 
 _refln_observed_status 
   4   0   0      919.55      723.50     34.70 o 
   6   0   0     1809.14     1786.58     57.81 o 
   8   0   0    16239.67    17738.57    290.97 o 
  10   0   0      255.92      320.85     52.87 o 
  12   0   0    68388.71    68743.61    939.84 o 
  14   0   0       14.23      118.37     39.55 o 
  16   0   0     3123.37     2953.78    142.97 o 
  18   0   0      506.67      457.08     75.04 o 
  20   0   0     3112.97     3061.63    220.24 o 
   3   1   0    43185.89    45090.04    303.96 o 
   5   1   0    63590.11    65872.70    751.67 o 
   7   1   0    19281.14    20154.98    180.68 o 
   9   1   0       10.14       73.39     24.08 o 
  11   1   0       84.10       39.17     15.73 o 
  13   1   0       27.77       29.91     14.45 o 
  15   1   0     2405.08     2297.46     93.25 o 
  17   1   0      385.97      445.02     49.16 o 
  19   1   0        2.17       33.52     29.16 o 
   0   2   0      249.47      273.43     31.10 o 
   2   2   0    76713.08    82454.23    421.61 o 
   4   2   0     1173.45     1234.23     52.30 o 
   6   2   0      664.94      976.80     29.85 o 
   8   2   0       22.06       21.66     12.00 o 
  10   2   0    67336.10    65109.34    442.76 o 
  12   2   0      530.83      521.53     25.17 o 
  14   2   0     2196.75     2255.54     73.55 o 
  16   2   0      684.35      642.63     56.44 o 
  18   2   0      605.68      618.83     78.70 o 
  20   2   0      180.49      175.00     51.88 o 
   1   3   0    21769.41    23583.89    202.11 o 
   3   3   0     7967.59     8222.67     87.07 o 
   5   3   0    32088.42    33023.16    232.17 o 
   7   3   0      192.07      109.03     16.26 o 
   9   3   0    11143.54    10638.81    153.92 o 
  11   3   0     4985.92     4816.28     83.67 o 
  13   3   0       96.39      135.07     22.43 o 
  15   3   0       17.64       45.70     25.04 o 
  17   3   0     1370.00     1449.73    110.09 o 
  19   3   0       10.35        2.80     43.97 o 
   0   4   0    55872.33    58485.54   1535.51 o 
   2   4   0      755.05      767.29     31.80 o 
   4   4   0    12687.48    14129.53    121.08 o 
   6   4   0      823.33      866.02     30.16 o 
   8   4   0     1661.31     1654.63     52.89 o 
  10   4   0     1263.97     1134.07     47.46 o 
  12   4   0      299.39      306.85     28.75 o 
  14   4   0      465.67      448.12     35.94 o 
  16   4   0      231.43      141.00     38.68 o 
  18   4   0       27.08       -2.88     40.71 o 
  20   4   0       97.12       99.88     49.40 o 
   1   5   0    41561.07    42102.27    335.78 o 
   3   5   0     7553.94     7993.83    113.62 o 
   5   5   0       35.06       68.66     12.01 o 
   7   5   0    22034.82    22704.58    210.45 o 
   9   5   0     1054.58     1311.53     43.52 o 
  11   5   0     6811.34     6787.24    118.41 o 
  13   5   0     7742.38     7621.37    135.40 o 
  15   5   0      840.31      872.33     59.08 o 
  17   5   0       39.07       38.41     29.41 o 
  19   5   0     1627.16     1604.84    126.26 o 
   0   6   0      918.03      933.15     47.54 o 
   2   6   0    40177.49    42309.05    346.13 o 
   4   6   0     2577.97     2697.25     57.52 o 
   6   6   0        1.85       29.25     13.50 o 
   8   6   0     1997.04     1906.55     65.86 o 
  10   6   0      246.31      188.54     18.72 o 
  12   6   0      295.50      289.00     32.20 o 
  14   6   0     4149.22     4216.06    125.31 o 
  16   6   0        0.31      -28.39     37.44 o 
  18   6   0       39.73       15.41     38.72 o 
   1   7   0      718.43      753.30     42.18 o 
   3   7   0    59632.53    62716.50    577.19 o 
   5   7   0     1779.83     1726.65     49.18 o 
   7   7   0     4371.81     4183.50     84.40 o 
   9   7   0     9217.30     8833.38    151.35 o 
  11   7   0      482.20      562.62     48.48 o 
  13   7   0      485.35      557.02     49.26 o 
  15   7   0     3614.92     3531.60    149.41 o 
  17   7   0      105.38      123.07     59.86 o 
   0   8   0    25613.97    25788.50    486.79 o 
   2   8   0      137.14       68.74     35.29 o 
   4   8   0    25131.24    25579.22    263.62 o 
   6   8   0      300.06      283.99     25.32 o 
   8   8   0    28226.02    28317.88    313.69 o 
  10   8   0     3136.88     3210.26    119.12 o 
  12   8   0     7966.30     7980.89    193.83 o 
  14   8   0        3.21      -12.66     29.85 o 
  16   8   0      246.72      198.50     58.33 o 
   1   9   0      731.83      661.82     35.39 o 
   3   9   0     3356.45     3371.16    134.06 o 
   5   9   0     2211.78     2283.89     72.56 o 
   7   9   0     1331.54     1257.34     62.38 o 
   9   9   0      236.20      276.68     40.62 o 
  11   9   0      477.64      549.32     72.09 o 
  13   9   0     1357.49     1441.49     96.23 o 
  15   9   0     1372.74     1289.64     96.77 o 
   0  10   0      740.88      599.34     77.82 o 
   2  10   0    19032.08    18806.21    311.95 o 
   4  10   0       16.58       29.00     23.98 o 
   6  10   0      757.19      789.69     45.60 o 
   8  10   0       69.37       49.94     42.35 o 
  10  10   0     2425.83     2513.71    147.43 o 
  12  10   0      479.88      431.39     66.58 o 
  14  10   0     3793.85     4407.72    208.07 o 
   1  11   0     1118.81     1080.73     76.50 o 
   3  11   0        5.30        3.18     23.82 o 
   5  11   0     1743.80     1760.71     72.47 o 
   7  11   0       14.53       38.29     34.97 o 
   9  11   0       25.21       67.83     55.80 o 
  11  11   0        3.11      -13.44     47.90 o 
  13  11   0      639.50      777.02     96.40 o 
   0  12   0      656.86      679.12     89.75 o 
   2  12   0     3307.47     3308.30    120.38 o 
   4  12   0      296.11      250.12     37.01 o 
   6  12   0       54.87       68.46     49.88 o 
   8  12   0      563.79      534.90     96.03 o 
  10  12   0      393.14      382.67    201.17 o 
  12  12   0      383.22      418.03     92.04 o 
   1  13   0      653.10      834.06     76.94 o 
   3  13   0      418.94      468.83     46.34 o 
   5  13   0     1252.97     1215.81    137.16 o 
   7  13   0      593.84      665.00    106.68 o 
   9  13   0      117.05       40.30     53.45 o 
   0  14   0     1636.52     1660.84    192.78 o 
   2  14   0        2.48       15.03     31.90 o 
   4  14   0      139.78      228.75     77.60 o 
   6  14   0       33.73       89.28     63.86 o 
 -21   1   1     1059.80     1070.32    110.43 o 
 -19   1   1      598.90      528.25     63.82 o 
 -17   1   1        5.84       10.98     23.42 o 
 -15   1   1      706.69      696.16     52.13 o 
 -13   1   1     9775.86     9566.16    172.95 o 
 -11   1   1     2143.33     2366.35     59.02 o 
  -9   1   1    10177.64    10053.43    109.10 o 
  -7   1   1    20404.55    20869.87    167.79 o 
  -5   1   1    15887.98    16601.94    162.13 o 
  -3   1   1      750.19      713.60     22.86 o 
   3   1   1    96299.35    97760.99   1428.14 o 
   5   1   1    45865.31    46497.24    513.12 o 
   7   1   1      117.24      217.30     31.72 o 
   9   1   1     3979.54     3474.65     83.28 o 
  11   1   1      685.35      580.63     39.99 o 
  13   1   1     1836.75     1754.66     82.38 o 
  15   1   1      939.17      840.58     60.70 o 
  17   1   1     1275.72     1250.43     77.08 o 
  19   1   1       23.25       82.52     35.95 o 
 -20   2   1        3.54      -46.99     38.52 o 
 -18   2   1     5462.36     5037.89    201.73 o 
 -16   2   1       10.40       -1.04     32.17 o 
 -14   2   1      913.45      895.71     45.89 o 
 -12   2   1       15.86       -0.14     14.15 o 
 -10   2   1    38510.54    39279.47    321.28 o 
  -8   2   1       24.18        9.73      7.88 o 
  -6   2   1    21487.64    21494.45    213.79 o 
  -4   2   1      133.57      131.42     11.17 o 
  -2   2   1     3574.73     3753.65    114.30 o 
   0   2   1       72.16      115.56     10.02 o 
   2   2   1   155232.25   163668.58    870.35 o 
   4   2   1       92.00      102.59     12.29 o 
   6   2   1    37201.80    37618.88    305.77 o 
   8   2   1      211.41      216.77     26.47 o 
  10   2   1        1.93       54.84     14.69 o 
  12   2   1       47.16       38.02     14.09 o 
  14   2   1     7884.96     7678.12    131.53 o 
  16   2   1      282.53      286.53     40.08 o 
  18   2   1     1262.99     1442.55    116.79 o 
  20   2   1      282.67      221.91     51.64 o 
 -19   3   1      396.35      379.46     61.66 o 
 -17   3   1     2795.38     2849.28    149.58 o 
 -15   3   1       31.60       31.05     24.40 o 
 -13   3   1       93.46       67.59     24.16 o 
 -11   3   1    14281.02    14607.83    173.73 o 
  -9   3   1      171.74      157.42     16.94 o 
  -7   3   1      768.64      646.72     29.27 o 
  -5   3   1    35356.99    36684.40    360.40 o 
  -3   3   1    59348.48    63003.43    564.13 o 
  -1   3   1    65729.62    68640.28    433.78 o 
   1   3   1    12808.38    14216.59    129.31 o 
   3   3   1     7343.01     7712.48     81.44 o 
   5   3   1     4006.75     4101.83     70.83 o 
   7   3   1     4542.05     4097.94     67.12 o 
   9   3   1    10308.61    10477.64    130.64 o 
  11   3   1     3136.17     3013.11     75.51 o 
  13   3   1     3339.75     3355.96     98.01 o 
  15   3   1     3809.54     3667.58    116.54 o 
  17   3   1     2093.53     1920.95    128.07 o 
  19   3   1     1019.11     1049.40    103.93 o 
 -20   4   1     3580.85     3813.82    246.34 o 
 -18   4   1       43.62       32.17     40.14 o 
 -16   4   1     5579.66     5683.85    208.47 o 
 -14   4   1      825.16      720.52     40.91 o 
 -12   4   1     1496.97     1558.80     54.06 o 
 -10   4   1      329.04      322.06     22.22 o 
  -8   4   1    37990.42    36163.56    265.04 o 
  -6   4   1        0.50        8.97      7.02 o 
  -4   4   1    44454.05    46504.02    307.68 o 
  -2   4   1       87.06       94.60     15.89 o 
   0   4   1    19212.27    21681.09    196.94 o 
   2   4   1      574.15      622.02     23.31 o 
   4   4   1    27274.94    25694.90    339.89 o 
   6   4   1      148.31      188.46     18.34 o 
   8   4   1    12123.29    11998.99    227.40 o 
  10   4   1     1446.68     1486.64     61.14 o 
  12   4   1    16650.19    16600.64    188.20 o 
  14   4   1       61.33       60.61     19.19 o 
  16   4   1     1505.20     1662.84     98.48 o 
  18   4   1      350.82      346.28     63.37 o 
 -19   5   1     1106.13     1139.23    107.82 o 
 -17   5   1      284.74      214.82     69.60 o 
 -15   5   1     5800.72     6077.73    147.15 o 
 -13   5   1     6432.43     6391.18    115.65 o 
 -11   5   1     9863.01     9724.57    109.97 o 
  -9   5   1      130.61      188.15     15.08 o 
  -7   5   1      124.64      184.28     16.60 o 
  -5   5   1     1112.44     1011.05     29.46 o 
  -3   5   1    12840.63    13422.41    174.69 o 
  -1   5   1    12342.07    12578.25    148.55 o 
   1   5   1    11633.48    11217.41    202.49 o 
   3   5   1     4757.29     4736.77     77.96 o 
   5   5   1     3521.69     3621.18     79.74 o 
   7   5   1    40144.53    39793.15    479.46 o 
   9   5   1     6778.50     6408.81    134.64 o 
  11   5   1     2945.39     2914.73     72.29 o 
  13   5   1      254.51      190.96     25.52 o 
  15   5   1     1917.50     1985.54    106.02 o 
  17   5   1      677.85      649.65     65.98 o 
  19   5   1     1305.78     1556.56    128.27 o 
 -18   6   1     5165.25     4908.38    213.51 o 
 -16   6   1      174.34      180.21     48.70 o 
 -14   6   1     1121.13     1195.89     65.72 o 
 -12   6   1     1007.53      933.89     43.74 o 
 -10   6   1    11524.77    10885.12    160.46 o 
  -8   6   1     1384.27     1319.78     66.24 o 
  -6   6   1    34451.60    33338.36    275.94 o 
  -4   6   1      222.62      293.77     24.01 o 
  -2   6   1     2206.47     2137.24     70.91 o 
   0   6   1      209.17      219.66     22.20 o 
   2   6   1    19708.57    17661.58    211.52 o 
   4   6   1     2156.76     2085.64     51.95 o 
   6   6   1    24585.76    24662.21    268.63 o 
   8   6   1      570.02      509.90     34.81 o 
  10   6   1     1296.66     1360.25     55.09 o 
  12   6   1      983.68     1001.26     56.40 o 
  14   6   1     5604.30     5462.49    146.97 o 
  16   6   1      322.08      238.45     52.68 o 
  18   6   1     1986.40     1918.31    138.76 o 
 -17   7   1        4.33       18.26     39.36 o 
 -15   7   1      742.00      747.69     68.37 o 
 -13   7   1       25.39       43.98     23.62 o 
 -11   7   1     3128.41     3055.33     99.98 o 
  -9   7   1     3764.53     3555.92     88.03 o 
  -7   7   1      730.25      711.47     31.50 o 
  -5   7   1       39.76       43.79     15.08 o 
  -3   7   1    26768.86    27215.13    318.42 o 
  -1   7   1     6304.36     6276.60    142.67 o 
   1   7   1    13127.15    13886.52    208.09 o 
   3   7   1     4381.20     4879.46     93.29 o 
   5   7   1     5070.57     5044.46    104.34 o 
   7   7   1     3192.26     3221.81     76.20 o 
   9   7   1      462.15      424.59     35.97 o 
  11   7   1     6320.38     6524.75    157.47 o 
  13   7   1       75.31       43.86     28.79 o 
  15   7   1       56.71       39.11     44.26 o 
  17   7   1      789.56      796.72     91.59 o 
 -18   8   1      233.43      192.10     67.82 o 
 -16   8   1      568.57      718.50     99.12 o 
 -14   8   1      112.25      138.06     38.75 o 
 -12   8   1      950.88     1028.46     82.23 o 
 -10   8   1      335.19      363.39     44.80 o 
  -8   8   1     3422.95     3419.86    106.14 o 
  -6   8   1     1170.71     1166.55     42.24 o 
  -4   8   1     3659.82     3939.94    131.91 o 
  -2   8   1       37.85       48.82     15.32 o 
   0   8   1     6801.02     7133.37    134.02 o 
   2   8   1      381.84      381.82     39.01 o 
   4   8   1      429.33      362.44     28.98 o 
   6   8   1      387.71      366.66     30.86 o 
   8   8   1     4561.35     4523.50    141.63 o 
  10   8   1      180.47       76.65     27.32 o 
  12   8   1      979.20     1155.11     71.37 o 
  14   8   1      124.32      163.41     40.18 o 
  16   8   1      273.34      386.00     72.18 o 
 -17   9   1       24.19       73.32     65.54 o 
 -15   9   1      451.12      384.07     75.15 o 
 -13   9   1     1031.55     1006.47     85.38 o 
 -11   9   1     2189.62     2448.24    140.81 o 
  -9   9   1      852.24      922.45     71.64 o 
  -7   9   1      930.92      926.32     51.45 o 
  -5   9   1      614.82      615.77     37.83 o 
  -3   9   1    11548.74    11622.73    222.66 o 
  -1   9   1    12952.50    12901.31    168.30 o 
   1   9   1      625.31      463.76     45.63 o 
   3   9   1     2909.15     2913.66     85.01 o 
   5   9   1     3235.58     3357.40     95.98 o 
   7   9   1     1234.10     1239.37     62.29 o 
   9   9   1     1138.69     1222.03     78.77 o 
  11   9   1     1732.52     1577.68     91.77 o 
  13   9   1       85.69       92.94     35.96 o 
  15   9   1      739.11      804.40     99.60 o 
 -16  10   1        2.09      -17.84     60.51 o 
 -14  10   1      203.83      143.21     54.26 o 
 -12  10   1      190.67      190.87     42.69 o 
 -10  10   1      707.02      680.82     80.63 o 
  -8  10   1      739.00      836.51    129.18 o 
  -6  10   1     2806.60     2787.95     83.88 o 
  -4  10   1       89.37      125.03     30.88 o 
  -2  10   1        0.12      -11.53     28.80 o 
   0  10   1      113.15      120.64     34.16 o 
   2  10   1     3765.62     3847.81    117.55 o 
   4  10   1     1059.88     1182.76     58.46 o 
   6  10   1     3260.53     3446.64    118.96 o 
   8  10   1       11.88       -1.83     31.35 o 
  10  10   1      295.59      342.29     76.23 o 
  12  10   1      311.43      404.62     59.55 o 
  14  10   1      580.80      670.93     75.73 o 
 -13  11   1     2708.94     2729.55    169.69 o 
 -11  11   1     3754.08     3846.82    192.49 o 
  -9  11   1      204.93      302.15    131.81 o 
  -7  11   1      346.65      449.31     65.69 o 
  -5  11   1      403.93      412.20     39.37 o 
  -3  11   1       10.49       17.76     30.08 o 
  -1  11   1     3134.36     3089.42    125.67 o 
   1  11   1     6662.81     6270.65    159.55 o 
   3  11   1        6.81       -4.84     22.03 o 
   5  11   1        6.09      -16.24     24.35 o 
   7  11   1     6130.25     6264.34    211.71 o 
   9  11   1     3458.29     3513.80    239.08 o 
  11  11   1       25.18       41.60     40.60 o 
  13  11   1       35.90       25.86     40.30 o 
 -12  12   1      454.23      503.21     93.62 o 
 -10  12   1       33.82      -10.94     48.64 o 
  -8  12   1     7097.77     7245.39    321.43 o 
  -6  12   1       78.42       93.03     51.61 o 
  -4  12   1     2591.24     2636.75     93.34 o 
  -2  12   1       18.14       27.87     32.23 o 
   0  12   1      200.45      157.13     35.55 o 
   2  12   1       97.66      166.60     33.52 o 
   4  12   1    18797.98    18321.17    347.34 o 
   6  12   1       21.54        9.57     64.91 o 
   8  12   1       15.83      -81.33     63.90 o 
  10  12   1      301.29      205.62    114.31 o 
  12  12   1     1487.70     1415.70    151.24 o 
  -9  13   1     1602.82     1912.87    256.26 o 
  -7  13   1      346.97      481.30     97.76 o 
  -5  13   1       49.50       17.62     42.73 o 
  -3  13   1     6300.87     6248.22    154.43 o 
  -1  13   1     5945.21     5738.24    169.78 o 
   1  13   1        5.15      -25.58     28.61 o 
   3  13   1     1774.01     1536.42     82.89 o 
   5  13   1     1467.57     1586.25    154.70 o 
   7  13   1      239.00      242.80     71.56 o 
   9  13   1     1347.29     1325.42    152.98 o 
  -6  14   1     1760.62     1892.24    319.66 o 
  -4  14   1       76.63       60.36     41.01 o 
  -2  14   1      411.65      342.54     42.50 o 
   0  14   1       42.73       -4.61     37.37 o 
   2  14   1     3377.78     3173.71    142.37 o 
   4  14   1       22.17      -48.74     55.66 o 
   6  14   1      660.85      736.57    114.38 o 
 -20   0   2      642.57      890.82    170.83 o 
 -18   0   2      186.40      203.74     45.86 o 
 -16   0   2     8135.75     8103.65    228.22 o 
 -14   0   2      226.52      200.05     42.66 o 
 -12   0   2    25392.98    26748.39    490.07 o 
 -10   0   2        2.46       -7.58     24.99 o 
  -8   0   2    32900.05    33915.16    299.19 o 
  -6   0   2        6.26       15.96     12.20 o 
  -4   0   2  1036700.75  1012226.81  10795.56 o 
   2   0   2     2945.70     3037.43    118.67 o 
   4   0   2       54.90       47.16     25.93 o 
   6   0   2     5270.27     5321.94    135.99 o 
   8   0   2   299990.72   300986.69   3193.36 o 
  10   0   2     1187.07     1352.76     81.00 o 
  12   0   2      820.30      813.86     71.85 o 
  14   0   2     1237.13     1143.10     88.74 o 
  16   0   2     4586.19     4404.41    183.86 o 
  18   0   2       80.44       63.44     41.10 o 
 -21   1   2      727.11      734.98     93.10 o 
 -19   1   2     2052.06     2072.97    113.15 o 
 -17   1   2      350.36      231.20     39.71 o 
 -15   1   2      228.44      250.77     31.83 o 
 -13   1   2     1890.63     1818.66     72.57 o 
 -11   1   2    11252.63    11897.87    206.26 o 
  -9   1   2    34980.64    36099.38    389.37 o 
  -7   1   2    10878.89    10831.75    177.74 o 
  -5   1   2     6929.88     7080.60     69.10 o 
  -3   1   2    12086.99    13253.56    118.84 o 
   1   1   2    52568.32    56230.93    501.84 o 
   3   1   2    39147.81    40184.21    732.41 o 
   5   1   2     3793.25     3849.77     70.82 o 
   7   1   2     1376.34     1225.14     48.49 o 
   9   1   2     2655.20     2928.84     74.27 o 
  11   1   2     6999.30     6631.64    144.92 o 
  13   1   2     3078.39     3257.95     99.99 o 
  15   1   2      264.98      254.89     38.90 o 
  17   1   2       56.78       34.60     26.44 o 
  19   1   2     2409.45     2279.52    116.69 o 
 -20   2   2       53.79       37.78     38.16 o 
 -18   2   2     1075.34     1115.08    128.46 o 
 -16   2   2      132.56       90.22     28.10 o 
 -14   2   2    42950.71    41857.40    527.57 o 
 -12   2   2      600.62      555.93     26.83 o 
 -10   2   2       12.20       14.46      8.92 o 
  -8   2   2     3125.83     3115.03     56.32 o 
  -6   2   2     4185.19     3948.83     50.44 o 
  -4   2   2       29.26       59.37      9.82 o 
  -2   2   2   140806.08   147261.25    930.75 o 
   0   2   2      355.53      403.84     19.22 o 
   2   2   2    49031.72    50276.44    332.99 o 
   4   2   2     1020.88     1023.33     37.67 o 
   6   2   2    30711.88    29768.63    321.57 o 
   8   2   2       93.06       67.35     22.04 o 
  10   2   2    10128.49    10763.31    190.82 o 
  12   2   2     1447.54     1489.85     53.68 o 
  14   2   2      606.50      606.44     47.45 o 
  16   2   2      775.11      685.17     59.59 o 
  18   2   2     4949.75     5152.73    191.24 o 
 -21   3   2       18.63       11.12     57.41 o 
 -19   3   2        5.78       30.01     39.64 o 
 -17   3   2      666.70      711.06     83.51 o 
 -15   3   2     4956.77     4959.77    109.96 o 
 -13   3   2      501.25      436.60     32.01 o 
 -11   3   2      277.52      236.05     19.53 o 
  -9   3   2    24942.77    24909.20    245.01 o 
  -7   3   2     9557.87    10170.45    111.72 o 
  -5   3   2     1452.86     1304.16     28.03 o 
  -3   3   2    39644.39    41857.54    312.24 o 
  -1   3   2    20432.58    20578.29    163.52 o 
   1   3   2      175.05      181.86     13.31 o 
   3   3   2    29902.77    31470.40    256.33 o 
   5   3   2     3199.16     3018.89     70.72 o 
   7   3   2     3117.05     2900.87     60.93 o 
   9   3   2     8972.58     8403.07    136.25 o 
  11   3   2       92.18      114.91     22.41 o 
  13   3   2     2119.88     2134.96     80.70 o 
  15   3   2     1011.49      964.93     64.01 o 
  17   3   2     2662.27     2841.49    158.20 o 
  19   3   2      347.42      354.11     64.21 o 
 -20   4   2       28.48      105.75     47.37 o 
 -18   4   2     1160.56     1327.62    107.49 o 
 -16   4   2     4097.23     4070.09    171.59 o 
 -14   4   2      114.58       89.38     17.80 o 
 -12   4   2     1036.80     1201.71     45.39 o 
 -10   4   2       98.88      106.24     10.19 o 
  -8   4   2     3670.06     3941.92     61.39 o 
  -6   4   2     1448.99     1446.30     47.51 o 
  -4   4   2    12052.67    12381.66    162.84 o 
  -2   4   2     2024.64     1948.76     45.33 o 
   0   4   2       14.74       29.64      9.64 o 
   2   4   2     2088.98     1998.77     44.66 o 
   4   4   2    12899.75    13490.72    135.01 o 
   6   4   2     7190.92     7107.16     92.80 o 
   8   4   2     9333.17     8579.58    124.51 o 
  10   4   2      383.96      421.02     28.28 o 
  12   4   2      400.52      459.40     55.87 o 
  14   4   2      477.42      470.30     45.60 o 
  16   4   2       74.88       96.02     42.36 o 
  18   4   2      449.15      382.20     68.64 o 
 -19   5   2       22.60       16.28     45.33 o 
 -17   5   2     4921.02     5039.17    201.21 o 
 -15   5   2     9727.93     9566.25    182.62 o 
 -13   5   2      103.50      110.66     20.60 o 
 -11   5   2    14250.50    13688.89    172.42 o 
  -9   5   2     2425.61     2449.61     54.49 o 
  -7   5   2     9059.59     8958.96    232.23 o 
  -5   5   2    35979.47    36810.16    278.25 o 
  -3   5   2    32259.20    33678.66    325.83 o 
  -1   5   2       15.72       11.84     13.54 o 
   1   5   2     1295.74     1675.23     42.52 o 
   3   5   2      187.14      206.33     16.23 o 
   5   5   2      576.85      767.82     48.11 o 
   7   5   2    16322.53    16302.18    260.04 o 
   9   5   2     9152.91     8983.15    171.63 o 
  11   5   2      932.78      980.73     68.03 o 
  13   5   2      948.71      880.30     50.45 o 
  15   5   2     4971.97     4704.79    166.23 o 
  17   5   2      244.44      283.14     53.35 o 
 -20   6   2        2.10       90.10    200.91 o 
 -18   6   2     2273.38     1997.18    134.32 o 
 -16   6   2       27.02       -9.92     40.12 o 
 -14   6   2     1440.41     1385.00     68.62 o 
 -12   6   2     1522.60     1499.66     62.46 o 
 -10   6   2      496.54      428.72     29.29 o 
  -8   6   2     2016.49     2094.95     92.52 o 
  -6   6   2    43803.64    44568.30    336.87 o 
  -4   6   2     1764.26     1816.59     61.81 o 
  -2   6   2     1470.26     1644.88     57.71 o 
   0   6   2      159.86      170.81     26.05 o 
   2   6   2     9547.78    11229.47    142.64 o 
   4   6   2       58.05        4.28     24.32 o 
   6   6   2      155.66       89.51     28.12 o 
   8   6   2      138.30      156.16     24.48 o 
  10   6   2     9032.53     9017.31    180.89 o 
  12   6   2      210.65      262.17     31.24 o 
  14   6   2      122.71       73.49     29.97 o 
  16   6   2      841.54      924.21     79.05 o 
  18   6   2      143.78      222.95     59.08 o 
 -19   7   2     1220.78     1232.39    117.38 o 
 -17   7   2      500.93      403.98     65.22 o 
 -15   7   2     1097.05     1138.80     78.70 o 
 -13   7   2     9465.08     9216.25    208.20 o 
 -11   7   2    12029.18    11750.64    214.36 o 
  -9   7   2      797.73      733.75     27.25 o 
  -7   7   2    14084.76    14716.92    156.96 o 
  -5   7   2     3256.44     3577.52     76.18 o 
  -3   7   2     4079.32     4025.74     70.97 o 
  -1   7   2    75991.58    79102.21    773.15 o 
   1   7   2     9385.46     9320.40    171.47 o 
   3   7   2        6.72        6.01     19.79 o 
   5   7   2     3887.09     3725.28     85.35 o 
   7   7   2       15.31       20.20     19.51 o 
   9   7   2     2477.27     2566.60    107.79 o 
  11   7   2    14973.71    15374.45    257.51 o 
  13   7   2      208.11      189.12     35.81 o 
  15   7   2      250.88      244.94     59.09 o 
  17   7   2      563.84      664.81     91.24 o 
 -18   8   2      162.72      121.38    166.00 o 
 -16   8   2     9539.50     9419.39    368.02 o 
 -14   8   2      621.70      560.70     60.97 o 
 -12   8   2     5206.98     4883.15    129.47 o 
 -10   8   2        0.83       34.07     37.53 o 
  -8   8   2     2244.17     2117.53     56.56 o 
  -6   8   2      448.56      464.45     30.47 o 
  -4   8   2    23486.55    22994.75    364.85 o 
  -2   8   2      514.16      613.42     34.13 o 
   0   8   2    31891.43    33286.51    365.93 o 
   2   8   2       98.12       87.61     21.53 o 
   4   8   2    29211.56    28387.47    312.53 o 
   6   8   2     1874.70     1991.77     75.72 o 
   8   8   2     4230.62     4241.16    138.95 o 
  10   8   2       27.68      -52.53     35.02 o 
  12   8   2     2647.05     2747.45    110.06 o 
  14   8   2       47.79      102.38     35.77 o 
  16   8   2     3165.40     3036.06    179.45 o 
 -17   9   2     1043.27     1038.18    142.51 o 
 -15   9   2      204.12      184.28     96.08 o 
 -13   9   2      715.89      717.95     68.66 o 
 -11   9   2     7295.74     7220.53    239.28 o 
  -9   9   2       44.38       64.29     20.29 o 
  -7   9   2     2360.80     2328.91     69.05 o 
  -5   9   2     1914.07     1760.23     70.42 o 
  -3   9   2     2661.10     2594.04     69.36 o 
  -1   9   2     3644.98     3383.69     81.67 o 
   1   9   2     6556.05     6749.35    155.25 o 
   3   9   2       15.55       -9.77     22.26 o 
   5   9   2      806.88      788.30     57.21 o 
   7   9   2      107.12      119.95     26.92 o 
   9   9   2     1671.93     1597.27     92.91 o 
  11   9   2     1914.46     2202.64     99.99 o 
  13   9   2      564.21      780.59     74.65 o 
  15   9   2      188.23      204.65     54.83 o 
 -16  10   2      222.91      233.59     78.23 o 
 -14  10   2     3079.30     3350.04    181.07 o 
 -12  10   2       29.51       45.21     41.86 o 
 -10  10   2     1037.70     1042.74     98.07 o 
  -8  10   2        9.27      -17.20     19.48 o 
  -6  10   2    23721.79    23852.59    270.73 o 
  -4  10   2      127.81      129.65     40.58 o 
  -2  10   2     2171.85     2113.98     98.67 o 
   0  10   2      335.79      343.35     40.99 o 
   2  10   2     2204.45     2342.98     83.15 o 
   4  10   2        4.25       -6.09     23.78 o 
   6  10   2     5184.70     5280.71    149.40 o 
   8  10   2      522.59      506.87     61.28 o 
  10  10   2     7891.11     7976.93    327.28 o 
  12  10   2       23.03      125.82     44.62 o 
  14  10   2      716.14      617.28     71.70 o 
 -15  11   2       31.33        6.24     44.76 o 
 -13  11   2       94.53       64.69     79.16 o 
 -11  11   2      244.50      246.46     82.40 o 
  -9  11   2        2.59        1.93     53.86 o 
  -7  11   2      366.11      295.16     35.28 o 
  -5  11   2      726.03      715.12     46.83 o 
  -3  11   2      635.33      703.02     64.18 o 
  -1  11   2      681.95      630.56     68.65 o 
   1  11   2        6.40      -24.96     27.59 o 
   3  11   2      809.09      768.93     55.19 o 
   5  11   2       54.98       30.96     29.24 o 
   7  11   2      801.03      850.61     83.63 o 
   9  11   2     1231.97     1531.77    152.01 o 
  11  11   2      137.74      151.29     53.34 o 
  13  11   2      174.46      216.29     74.29 o 
 -12  12   2      678.17      709.27    112.89 o 
 -10  12   2        7.09      -13.34     58.48 o 
  -8  12   2     1748.16     1685.41    125.87 o 
  -6  12   2     1685.36     1780.47    100.98 o 
  -4  12   2      618.01      609.05     66.34 o 
  -2  12   2     2524.01     2485.99    106.56 o 
   0  12   2     1420.22     1443.30     81.77 o 
   2  12   2       64.43      122.76     35.77 o 
   4  12   2     1199.80     1302.65     97.37 o 
   6  12   2      628.17      589.60     81.55 o 
   8  12   2        6.85      159.45     81.55 o 
  10  12   2      685.15      757.25    115.02 o 
 -11  13   2      103.39      127.03     78.72 o 
  -9  13   2     1456.77     1433.84    153.97 o 
  -7  13   2      187.88      119.80     45.76 o 
  -5  13   2      487.91      515.55     54.55 o 
  -3  13   2      942.45      945.47     72.43 o 
  -1  13   2     1941.23     1874.02     97.32 o 
   1  13   2      162.14      109.97     35.72 o 
   3  13   2      598.40      661.83     57.53 o 
   5  13   2        5.40       67.31     77.29 o 
   7  13   2      914.33      906.07    128.80 o 
   9  13   2       82.33       71.13     67.20 o 
  -8  14   2       99.69      108.11     77.61 o 
  -6  14   2       28.85       98.61     64.90 o 
  -4  14   2      989.39      969.21     87.37 o 
  -2  14   2      176.43      189.26     41.21 o 
   0  14   2      581.18      567.37     66.19 o 
   2  14   2      121.03       91.14     36.92 o 
   4  14   2      176.40      282.55    178.90 o 
   6  14   2        8.19       80.85     57.30 o 
 -21   1   3       55.46      120.36     66.80 o 
 -19   1   3      390.32      348.10     50.67 o 
 -17   1   3     4994.46     4485.61    141.30 o 
 -15   1   3     1195.13     1321.89     58.33 o 
 -13   1   3     5016.59     4707.35    104.31 o 
 -11   1   3    13007.55    12930.52    236.06 o 
  -9   1   3    34002.51    34961.60    342.10 o 
  -7   1   3      624.18      677.50     28.30 o 
  -5   1   3    24925.65    26826.55    151.39 o 
  -3   1   3    19666.29    21299.62    199.32 o 
  -1   1   3    34015.59    36688.16    257.76 o 
   1   1   3    72383.64    73841.75    558.67 o 
   3   1   3       11.99       30.93     18.55 o 
   5   1   3       15.80       45.68     17.17 o 
   7   1   3      651.49      903.39     44.58 o 
   9   1   3    12517.82    12557.60    183.14 o 
  11   1   3    10057.35     9877.23    159.14 o 
  13   1   3     3058.53     2809.83     95.99 o 
  15   1   3      104.29       70.93     31.26 o 
  17   1   3     1526.42     1543.36     81.97 o 
  19   1   3     1295.04     1370.68     94.37 o 
 -22   2   3     1102.93     1264.24    120.34 o 
 -20   2   3       94.20       65.63     47.48 o 
 -18   2   3        1.75       25.17     36.26 o 
 -16   2   3      138.26      157.92     44.32 o 
 -14   2   3    14373.25    14633.27    239.94 o 
 -12   2   3       15.68       18.80     11.74 o 
 -10   2   3     4837.86     3932.95     98.37 o 
  -8   2   3      139.84      142.37      8.97 o 
  -6   2   3     1181.62     1141.76     38.76 o 
  -4   2   3      353.09      385.63     26.94 o 
  -2   2   3   284010.63   289760.56   1781.88 o 
   0   2   3      212.03      260.68     16.05 o 
   2   2   3    36454.11    39143.29    260.37 o 
   4   2   3      189.90      187.07     20.11 o 
   6   2   3     1931.30     1811.34     59.18 o 
   8   2   3      808.14      693.42     52.27 o 
  10   2   3    12626.61    12374.16    208.38 o 
  12   2   3       49.91       21.39     20.41 o 
  14   2   3     2251.35     2221.57     88.53 o 
  16   2   3      319.39      391.99     43.74 o 
  18   2   3     1099.17      931.35     88.12 o 
 -21   3   3      140.86      106.98     51.82 o 
 -19   3   3       88.49       31.34     51.98 o 
 -17   3   3       13.34       -2.61     52.37 o 
 -15   3   3    15440.72    15295.19    296.63 o 
 -13   3   3      285.98      279.17     24.96 o 
 -11   3   3     1983.52     1795.78     48.78 o 
  -9   3   3    54703.19    54776.78    515.60 o 
  -7   3   3    25094.13    25892.96    285.94 o 
  -5   3   3       26.81       79.41     13.70 o 
  -3   3   3    16992.74    18375.03    171.48 o 
  -1   3   3      921.39     1104.99     52.45 o 
   1   3   3       19.78       23.06     10.66 o 
   3   3   3     6726.30     6821.25     94.75 o 
   5   3   3    21189.89    21470.55    191.04 o 
   7   3   3    12882.94    12578.65    201.96 o 
   9   3   3     4212.07     3937.45    110.10 o 
  11   3   3    12906.78    12628.28    268.32 o 
  13   3   3      525.39      509.94     43.78 o 
  15   3   3      247.83      343.14     39.20 o 
  17   3   3     1682.31     1644.54    107.75 o 
 -20   4   3     2870.05     3067.12    167.10 o 
 -18   4   3      325.42      317.09     56.52 o 
 -16   4   3      475.04      306.57     65.89 o 
 -14   4   3       38.21       24.91     17.83 o 
 -12   4   3    41984.15    39100.95    484.92 o 
 -10   4   3        0.14        1.66      9.89 o 
  -8   4   3    35558.32    35213.96    279.02 o 
  -6   4   3       41.99       60.08     13.60 o 
  -4   4   3    10810.67    11440.31    125.22 o 
  -2   4   3      664.14      719.51     26.02 o 
   0   4   3    18784.65    18120.14    181.15 o 
   2   4   3      191.84      257.59     16.24 o 
   4   4   3     2741.21     2573.24     61.75 o 
   6   4   3     2292.86     2311.16     64.73 o 
   8   4   3    13065.98    12480.42    159.74 o 
  10   4   3      180.59      188.10     21.37 o 
  12   4   3     2080.11     2075.44    101.27 o 
  14   4   3      640.52      701.33     56.25 o 
  16   4   3        8.67       71.56     39.59 o 
  18   4   3      231.77      211.55     74.58 o 
 -21   5   3       70.29       63.52     44.76 o 
 -19   5   3     2226.42     2319.86    186.25 o 
 -17   5   3     4243.25     4071.47    184.88 o 
 -15   5   3     3291.06     3510.36    122.46 o 
 -13   5   3      275.52      282.40     31.60 o 
 -11   5   3     2537.36     2661.90     60.68 o 
  -9   5   3       51.64       66.56     12.16 o 
  -7   5   3    25576.74    26690.35    288.17 o 
  -5   5   3    29201.29    29305.35    298.10 o 
  -3   5   3    23101.94    24145.95    255.03 o 
  -1   5   3       17.41       25.46     10.77 o 
   1   5   3    35467.39    37912.87    596.27 o 
   3   5   3    37100.72    39654.28    388.15 o 
   5   5   3      533.47      342.59     26.66 o 
   7   5   3      439.88      393.55     29.19 o 
   9   5   3      592.40      576.24     44.22 o 
  11   5   3        0.24       15.39     31.18 o 
  13   5   3      912.49      838.27     69.21 o 
  15   5   3     7652.23     7245.19    212.85 o 
  17   5   3     1767.60     1766.01    110.75 o 
 -20   6   3       20.64       25.49     49.11 o 
 -18   6   3      742.77      764.84     86.59 o 
 -16   6   3      378.31      434.32     61.43 o 
 -14   6   3    11763.54    11653.74    185.27 o 
 -12   6   3      645.20      659.34     42.66 o 
 -10   6   3    19480.86    18960.01    213.32 o 
  -8   6   3      246.45      240.73     15.40 o 
  -6   6   3        1.95       15.56     18.64 o 
  -4   6   3      303.58      337.85     25.28 o 
  -2   6   3    29948.77    29229.88    404.02 o 
   0   6   3     2179.82     2103.83     85.48 o 
   2   6   3    17211.03    15676.82    284.48 o 
   4   6   3      596.44      552.04     35.93 o 
   6   6   3      314.99      274.39     32.54 o 
   8   6   3     1441.82     1378.13     67.81 o 
  10   6   3     1243.96     1189.06     77.78 o 
  12   6   3     1131.74     1067.08     61.20 o 
  14   6   3     5694.09     5952.62    162.50 o 
  16   6   3      205.81      200.41     43.95 o 
 -19   7   3       54.38       43.46     45.90 o 
 -17   7   3     1267.19     1287.94    108.65 o 
 -15   7   3       74.35       39.04     31.36 o 
 -13   7   3     2196.25     2225.38     82.38 o 
 -11   7   3     4086.66     4138.42    106.23 o 
  -9   7   3        4.10        5.78     12.85 o 
  -7   7   3    14415.56    15576.94    158.41 o 
  -5   7   3     3757.34     3873.93     79.28 o 
  -3   7   3    18201.83    19134.99    225.02 o 
  -1   7   3    15090.14    16616.76    283.64 o 
   1   7   3     2819.97     2877.09    113.72 o 
   3   7   3     1146.74     1181.30     57.41 o 
   5   7   3      285.10      221.78     19.58 o 
   7   7   3     4598.01     4450.64    206.35 o 
   9   7   3       95.76      155.94     67.68 o 
  11   7   3     1355.55     1290.08     75.24 o 
  13   7   3     1716.21     1644.34     87.84 o 
  15   7   3        5.23      -54.87     45.39 o 
 -18   8   3        7.21      -34.71     64.67 o 
 -16   8   3       45.74       81.87     54.39 o 
 -14   8   3      711.47      635.66     62.53 o 
 -12   8   3     4848.63     5018.13    157.92 o 
 -10   8   3     3529.05     3354.50     71.75 o 
  -8   8   3     1505.36     1633.34     49.33 o 
  -6   8   3      114.51      132.21     19.07 o 
  -4   8   3     2978.35     2971.48    160.22 o 
  -2   8   3     1132.19     1125.30     53.80 o 
   0   8   3     3605.99     3678.60    114.45 o 
   2   8   3      762.97      769.26     47.09 o 
   4   8   3      866.84      771.45     53.50 o 
   6   8   3      978.45      915.03     54.58 o 
   8   8   3      625.00      638.91     57.34 o 
  10   8   3       67.63       81.16     35.44 o 
  12   8   3      137.52       69.91     50.02 o 
  14   8   3       44.02       68.42     40.29 o 
  16   8   3      165.11      168.83     56.01 o 
 -17   9   3       57.83      119.35     64.76 o 
 -15   9   3      961.25     1175.42    108.22 o 
 -13   9   3     1345.20     1645.31     96.64 o 
 -11   9   3     3087.36     2998.06    152.88 o 
  -9   9   3      211.28      279.15     27.13 o 
  -7   9   3     3697.72     3890.47     99.72 o 
  -5   9   3     3880.76     3810.08    121.70 o 
  -3   9   3     7647.89     7726.85    127.97 o 
  -1   9   3     1422.66     1212.38     54.14 o 
   1   9   3     2692.27     2858.14     94.29 o 
   3   9   3     2162.57     2149.94     81.21 o 
   5   9   3     1859.58     1990.49     87.84 o 
   7   9   3     1943.05     1997.11     82.63 o 
   9   9   3      773.85      834.68     69.01 o 
  11   9   3     2387.30     2536.41    110.46 o 
  13   9   3     2186.33     2283.06    126.42 o 
  15   9   3        4.01       55.88     56.05 o 
 -16  10   3      121.90      214.81     75.77 o 
 -14  10   3       13.20       97.56     49.52 o 
 -12  10   3     1737.37     1787.94    126.61 o 
 -10  10   3     3108.26     2886.07    130.51 o 
  -8  10   3       44.70       72.57     24.06 o 
  -6  10   3     3333.78     3289.06    100.68 o 
  -4  10   3     1439.41     1515.68     86.18 o 
  -2  10   3      138.38      133.50     37.78 o 
   0  10   3     1740.22     1673.65     88.92 o 
   2  10   3     2717.17     2751.11     97.22 o 
   4  10   3      381.93      383.81     44.62 o 
   6  10   3      706.44      763.08     59.45 o 
   8  10   3      969.58     1147.01    125.64 o 
  10  10   3      984.42     1257.80     89.40 o 
  12  10   3      193.61      268.09     53.95 o 
 -15  11   3     1699.78     1736.76    134.43 o 
 -13  11   3       44.30       66.28     50.26 o 
 -11  11   3     2766.84     2701.40    191.73 o 
  -9  11   3      720.92      615.69     90.45 o 
  -7  11   3        2.89       43.47     30.65 o 
  -5  11   3     5294.11     5242.81    137.34 o 
  -3  11   3     6227.80     5975.62    173.90 o 
  -1  11   3      480.08      440.10     46.55 o 
   1  11   3       85.27       66.39     26.42 o 
   3  11   3     2830.87     3081.79    108.13 o 
   5  11   3       25.60       31.89     33.19 o 
   7  11   3      152.55      265.68     86.97 o 
   9  11   3     1321.90     1401.88    142.36 o 
  11  11   3     1035.63     1122.43    110.27 o 
 -12  12   3     3618.38     4199.67    253.85 o 
 -10  12   3      306.94      294.35     76.86 o 
  -8  12   3     5721.83     5693.09    226.19 o 
  -6  12   3       79.08      130.38     34.38 o 
  -4  12   3     2225.79     1972.77     94.04 o 
  -2  12   3      146.69      113.66     30.16 o 
   0  12   3     9415.37     9239.92    227.57 o 
   2  12   3      206.53      148.04     34.11 o 
   4  12   3      477.71      370.86     41.23 o 
   6  12   3     1224.94     1272.86    105.28 o 
   8  12   3      674.21      756.86    126.68 o 
  10  12   3      255.00      205.29     73.95 o 
 -11  13   3      164.48      163.96     84.66 o 
  -9  13   3        1.44      -27.26     37.49 o 
  -7  13   3     3391.80     3309.57    155.03 o 
  -5  13   3     2793.02     2766.86    132.39 o 
  -3  13   3        1.41       70.96     35.26 o 
  -1  13   3     1947.71     1754.41    147.21 o 
   1  13   3      509.42      487.32     49.80 o 
   3  13   3        2.53      -19.87     27.72 o 
   5  13   3     2796.84     2922.75    214.16 o 
   7  13   3     4029.27     4007.80    256.04 o 
  -8  14   3        5.49       22.49     44.70 o 
  -6  14   3      449.87      439.90     64.16 o 
  -4  14   3        7.45       35.27     35.15 o 
  -2  14   3     2773.57     2984.06    139.60 o 
   0  14   3        9.81      -45.87     30.58 o 
   2  14   3      689.65      896.98     78.46 o 
   4  14   3      151.22      102.71     54.70 o 
 -22   0   4      353.05      435.38    144.10 o 
 -20   0   4     2800.67     2718.90    283.99 o 
 -18   0   4      294.90      299.12     59.50 o 
 -16   0   4     1975.71     2198.18    111.23 o 
 -14   0   4       29.08       25.41     18.56 o 
 -12   0   4    12543.56    11929.12    238.37 o 
 -10   0   4      519.36      501.96     31.53 o 
  -8   0   4    14029.45    13473.94    172.06 o 
  -6   0   4        0.69       25.28      9.95 o 
  -4   0   4   206446.00   214712.34   2525.00 o 
  -2   0   4        8.37       49.01     22.08 o 
   0   0   4   159572.92   164003.77   2346.50 o 
   2   0   4     2308.39     2611.39    137.04 o 
   4   0   4   141800.30   141295.97   2345.99 o 
   6   0   4     1330.41     1343.04     94.32 o 
   8   0   4      115.20      174.60     47.61 o 
  10   0   4     3146.52     3009.76    131.26 o 
  12   0   4     3993.05     3970.26    161.94 o 
  14   0   4        4.61       11.28     35.85 o 
  16   0   4     6355.24     6515.98    234.63 o 
  18   0   4      987.46      958.20    100.34 o 
 -21   1   4       17.55        3.01     55.96 o 
 -19   1   4      400.35      321.67     74.16 o 
 -17   1   4     2641.09     2522.89     90.91 o 
 -15   1   4      986.08     1014.38     46.29 o 
 -13   1   4    11771.18    10797.18    154.26 o 
 -11   1   4    21858.65    21655.39    305.64 o 
  -9   1   4     4022.36     4356.49     65.95 o 
  -7   1   4     1470.90     1448.17     22.83 o 
  -5   1   4     7597.00     8117.13     69.25 o 
  -3   1   4    32731.42    34749.83    267.60 o 
  -1   1   4    70425.31    72505.91    443.21 o 
   1   1   4    21280.84    20860.93    241.79 o 
   3   1   4     6425.40     6088.49    101.27 o 
   5   1   4    11218.72    11606.63    194.43 o 
   7   1   4     6155.04     5826.51    165.61 o 
   9   1   4     8588.30     8118.43    181.68 o 
  11   1   4     3722.58     3658.36     97.32 o 
  13   1   4      122.94      142.40     30.73 o 
  15   1   4     5546.59     5345.61    145.25 o 
  17   1   4       92.26      135.52     41.23 o 
 -22   2   4     2267.06     2648.40    295.54 o 
 -20   2   4      101.35      167.34     47.79 o 
 -18   2   4     7582.10     7587.57    196.57 o 
 -16   2   4      115.95       95.48     27.30 o 
 -14   2   4        0.81       31.92     29.52 o 
 -12   2   4     1211.41     1247.54     42.58 o 
 -10   2   4     4064.78     5086.67     90.41 o 
  -8   2   4      282.37      305.95     13.86 o 
  -6   2   4   180860.97   185396.67   1470.18 o 
  -4   2   4      155.34      164.19     17.58 o 
  -2   2   4      727.78      852.33     22.13 o 
   0   2   4     2999.41     3068.09     67.88 o 
   2   2   4    58500.32    63985.65    523.44 o 
   4   2   4      790.39      712.93     37.55 o 
   6   2   4    27472.50    26807.24    268.52 o 
   8   2   4     1434.31     1531.70     62.79 o 
  10   2   4      533.43      411.67     45.86 o 
  12   2   4      148.27      113.18     30.60 o 
  14   2   4     7213.45     6803.52    159.35 o 
  16   2   4        0.28      -13.75     30.75 o 
  18   2   4      608.34      672.09     76.69 o 
 -21   3   4     1041.02     1023.80     97.90 o 
 -19   3   4     1623.33     1818.31    102.04 o 
 -17   3   4     1551.45     1488.02    104.42 o 
 -15   3   4     1797.68     1645.15     71.13 o 
 -13   3   4      545.53      612.02     38.81 o 
 -11   3   4      254.27      308.61     22.25 o 
  -9   3   4    12004.06    11475.47    191.30 o 
  -7   3   4    32169.13    32317.09    445.38 o 
  -5   3   4     2845.94     2616.99     44.26 o 
  -3   3   4     3644.68     3488.27     52.05 o 
  -1   3   4    52172.40    54780.51    387.54 o 
   1   3   4     1586.52     1902.98     36.27 o 
   3   3   4     3766.16     3692.56     61.45 o 
   5   3   4    25591.01    25448.13    272.14 o 
   7   3   4     1908.14     1796.42     70.85 o 
   9   3   4     1524.38     1471.61     70.04 o 
  11   3   4     9126.63     8861.06    187.11 o 
  13   3   4      772.45      822.24     56.05 o 
  15   3   4      276.99      206.96     44.42 o 
  17   3   4     2439.61     2432.99    174.84 o 
 -20   4   4      743.53      573.51     76.19 o 
 -18   4   4      151.14      187.32     50.18 o 
 -16   4   4       15.96       30.22     35.90 o 
 -14   4   4      539.32      498.30     28.43 o 
 -12   4   4        1.65       59.11     28.01 o 
 -10   4   4     1514.11     1458.85     42.24 o 
  -8   4   4     2940.46     3187.93     92.06 o 
  -6   4   4     2524.17     2491.99     59.65 o 
  -4   4   4      183.21      159.95     15.17 o 
  -2   4   4     1407.16     1408.28     39.35 o 
   0   4   4    12190.34    13120.19    104.52 o 
   2   4   4     6039.22     6232.44     74.38 o 
   4   4   4    25336.94    25331.20    324.10 o 
   6   4   4      911.61      937.38     45.17 o 
   8   4   4       73.53      106.76     30.14 o 
  10   4   4     1119.00     1071.12     51.79 o 
  12   4   4      645.64      746.21     58.90 o 
  14   4   4     2907.58     2894.11    111.43 o 
  16   4   4      320.98      388.69     56.86 o 
 -21   5   4     1206.98     1245.16    112.28 o 
 -19   5   4     2744.39     2842.25    155.76 o 
 -17   5   4     2102.60     2455.31    136.05 o 
 -15   5   4     6219.61     5964.49    251.35 o 
 -13   5   4     4996.75     4788.57    134.23 o 
 -11   5   4     1581.91     1407.25     47.59 o 
  -9   5   4    18152.70    17604.98    182.34 o 
  -7   5   4    26237.11    27589.28    262.96 o 
  -5   5   4     6341.29     6319.13    127.00 o 
  -3   5   4    12525.94    13251.94    256.40 o 
  -1   5   4       79.21       51.47     13.70 o 
   1   5   4     6161.86     6171.39    102.33 o 
   3   5   4    29337.09    29290.34    279.78 o 
   5   5   4     6164.27     5564.70    109.50 o 
   7   5   4     1489.21     1572.48     67.44 o 
   9   5   4      569.85      540.11     38.22 o 
  11   5   4        8.31       70.21     36.95 o 
  13   5   4      662.16      552.09     57.92 o 
  15   5   4     3055.99     3031.46    139.82 o 
  17   5   4     1141.07     1335.64     99.90 o 
 -20   6   4      150.19      245.16     58.91 o 
 -18   6   4     1110.57     1282.83    106.59 o 
 -16   6   4     1057.83     1039.80     89.80 o 
 -14   6   4     1982.33     1888.94     83.60 o 
 -12   6   4      271.36      289.15     29.42 o 
 -10   6   4    22025.92    21691.57    246.03 o 
  -8   6   4     1440.26     1580.63     52.80 o 
  -6   6   4       57.51       66.71      9.83 o 
  -4   6   4      850.65      870.70     43.30 o 
  -2   6   4    22529.21    24492.01    343.64 o 
   0   6   4      479.22      592.08     37.85 o 
   2   6   4    17703.84    16752.97    213.95 o 
   4   6   4     2436.34     2549.73     87.88 o 
   6   6   4     2193.43     2273.25    143.02 o 
   8   6   4      241.28      201.19     40.15 o 
  10   6   4      273.09      357.42     49.93 o 
  12   6   4      148.62      129.32     32.77 o 
  14   6   4      248.69      182.49     41.06 o 
  16   6   4      118.12       54.14     38.96 o 
 -19   7   4      706.07      717.95     90.03 o 
 -17   7   4     3379.88     3309.14    289.11 o 
 -15   7   4     3520.40     3419.18    155.36 o 
 -13   7   4     2989.41     3064.94    139.45 o 
 -11   7   4     5631.90     5676.80    107.86 o 
  -9   7   4      694.76      635.05     37.14 o 
  -7   7   4    13778.61    14249.39    267.71 o 
  -5   7   4    48156.23    49192.61    434.00 o 
  -3   7   4    28896.03    29794.91    298.26 o 
  -1   7   4     2077.89     2169.06     93.67 o 
   1   7   4     4404.53     4241.31     91.51 o 
   3   7   4     5085.31     4981.99    104.81 o 
   5   7   4      495.99      513.57     46.33 o 
   7   7   4    24189.83    23711.15    615.62 o 
   9   7   4      562.38      674.14     72.05 o 
  11   7   4       15.48       51.00     39.00 o 
  13   7   4      104.66      151.66     33.21 o 
  15   7   4     1389.22     1373.72    121.47 o 
 -18   8   4       34.80       14.93     56.65 o 
 -16   8   4      498.10      501.69     92.55 o 
 -14   8   4      878.62      990.97     74.08 o 
 -12   8   4     1817.97     1815.01     93.75 o 
 -10   8   4     1379.33     1441.08     48.12 o 
  -8   8   4    35690.75    35641.02    319.87 o 
  -6   8   4      444.59      454.68     29.27 o 
  -4   8   4     8932.25     8981.93    166.01 o 
  -2   8   4       79.87       45.61     22.68 o 
   0   8   4    11979.76    11787.49    214.70 o 
   2   8   4      864.14      868.22     55.71 o 
   4   8   4     4741.41     4227.56    217.52 o 
   6   8   4      186.08      192.61     45.90 o 
   8   8   4      379.90      427.49     59.47 o 
  10   8   4      205.03      144.03     39.86 o 
  12   8   4     6104.02     5885.97    170.58 o 
  14   8   4      294.76      290.69     87.65 o 
 -17   9   4        2.27       59.21     61.84 o 
 -15   9   4     8113.37     8026.72    346.00 o 
 -13   9   4      251.02      279.11     57.30 o 
 -11   9   4     1066.50      939.86     72.52 o 
  -9   9   4     5684.33     5596.88    133.99 o 
  -7   9   4      150.28      122.34     28.03 o 
  -5   9   4     4211.67     4254.08    118.31 o 
  -3   9   4    22441.88    22685.22    298.94 o 
  -1   9   4       31.63      -15.87     25.93 o 
   1   9   4     1304.52     1482.27     68.84 o 
   3   9   4      149.38      137.39     30.86 o 
   5   9   4     3462.55     3209.15    132.99 o 
   7   9   4     4303.83     4320.27    181.66 o 
   9   9   4     1567.48     1878.05    104.58 o 
  11   9   4      431.05      398.12     49.85 o 
  13   9   4       73.21      108.87     46.98 o 
 -16  10   4       59.51      262.64     86.94 o 
 -14  10   4        2.24      -27.04     42.20 o 
 -12  10   4       48.28       73.05     45.79 o 
 -10  10   4     8049.44     7954.21    348.93 o 
  -8  10   4      105.70      129.85     30.05 o 
  -6  10   4      815.46      865.57     48.48 o 
  -4  10   4      494.27      359.75     42.42 o 
  -2  10   4     1271.40     1362.87     78.77 o 
   0  10   4        9.84      -17.93     24.88 o 
   2  10   4    14102.13    14031.33    309.02 o 
   4  10   4       82.00       15.84     33.36 o 
   6  10   4     3371.26     3507.03    127.19 o 
   8  10   4      424.53      469.18     58.15 o 
  10  10   4      221.58      220.80     48.09 o 
  12  10   4       40.63       43.14     36.45 o 
 -15  11   4      393.84      489.05    106.32 o 
 -13  11   4      807.77      746.59     90.08 o 
 -11  11   4       10.44      -20.26     41.07 o 
  -9  11   4      327.44      300.62     52.01 o 
  -7  11   4     1831.00     1899.92    108.11 o 
  -5  11   4        2.84       35.61     28.00 o 
  -3  11   4     2288.12     2392.62    108.92 o 
  -1  11   4       48.44       21.79     43.10 o 
   1  11   4      150.99      141.15     30.49 o 
   3  11   4     1870.82     1880.56     85.72 o 
   5  11   4      822.20      658.34     60.21 o 
   7  11   4      548.77      545.96     72.33 o 
   9  11   4      535.66      616.52    103.90 o 
  11  11   4        1.64       51.74     49.41 o 
 -14  12   4       30.22       18.56     59.00 o 
 -12  12   4      928.59     1134.75    141.93 o 
 -10  12   4      270.26      286.54     61.92 o 
  -8  12   4      905.91      862.18    115.31 o 
  -6  12   4     2013.82     2025.33    145.72 o 
  -4  12   4     2630.69     2500.35    116.80 o 
  -2  12   4      289.78      256.81     45.82 o 
   0  12   4     1213.50     1321.36     77.60 o 
   2  12   4      609.77      617.77     55.08 o 
   4  12   4      332.02      253.30     48.75 o 
   6  12   4     1925.88     1998.24    131.96 o 
   8  12   4      800.09      806.55    121.53 o 
  10  12   4      262.62      267.04    132.91 o 
 -11  13   4        0.47      -57.87     68.04 o 
  -9  13   4     1032.27     1068.43    103.99 o 
  -7  13   4     2625.35     2724.27    163.17 o 
  -5  13   4     2645.41     2379.96    150.94 o 
  -3  13   4       26.54       31.30     34.53 o 
  -1  13   4      717.39      675.35     99.07 o 
   1  13   4        6.07      -47.82     31.88 o 
   3  13   4     1130.60     1120.05    104.36 o 
   5  13   4      855.96      813.90    126.79 o 
   7  13   4     1425.53     1391.90    158.86 o 
  -8  14   4      699.89      677.69     88.15 o 
  -6  14   4      883.22     1040.05    117.96 o 
  -4  14   4      837.71      861.52     95.10 o 
  -2  14   4      124.40      126.11     38.21 o 
   0  14   4      215.11      263.59     72.30 o 
   2  14   4        4.30      -51.74     62.58 o 
   4  14   4      396.03      335.52     81.70 o 
 -21   1   5      628.29      507.13     96.70 o 
 -19   1   5     1662.74     1613.30    111.95 o 
 -17   1   5     5866.96     5862.80    126.21 o 
 -15   1   5     5030.83     4996.74    101.19 o 
 -13   1   5     9938.06     9851.80    163.53 o 
 -11   1   5     8279.88     7919.74     92.76 o 
  -9   1   5     3922.06     3844.26     47.29 o 
  -7   1   5      200.80      318.45     14.21 o 
  -5   1   5     2979.09     3344.02     51.49 o 
  -3   1   5    70992.37    71162.42    516.75 o 
  -1   1   5    75301.77    75336.73    653.41 o 
   1   1   5     8096.83     8560.64    118.29 o 
   3   1   5      117.77      222.97     24.59 o 
   5   1   5    11119.73    10899.55    195.03 o 
   7   1   5    17787.74    17065.13    309.67 o 
   9   1   5    16153.50    15392.76    219.70 o 
  11   1   5        4.63       17.18     22.13 o 
  13   1   5     2334.50     2379.85     93.61 o 
  15   1   5     1296.00     1282.74     75.93 o 
  17   1   5     1367.87     1472.12     84.92 o 
 -22   2   5       48.87      224.65    170.58 o 
 -20   2   5       38.90        6.77     45.01 o 
 -18   2   5     4631.28     4515.79    169.75 o 
 -16   2   5        1.43      -10.27     15.55 o 
 -14   2   5      868.90      777.99     36.88 o 
 -12   2   5      136.73      103.25     13.88 o 
 -10   2   5     1872.64     2195.09     48.10 o 
  -8   2   5        2.25       16.91      6.38 o 
  -6   2   5    33921.41    35534.90    721.17 o 
  -4   2   5      565.37      576.14     18.40 o 
  -2   2   5    37962.96    41800.14    264.58 o 
   0   2   5       13.54       47.26      9.94 o 
   2   2   5    17491.68    19312.39    279.33 o 
   4   2   5      721.78      690.80     38.79 o 
   6   2   5    34247.18    34504.68    325.97 o 
   8   2   5       46.88       27.41     20.05 o 
  10   2   5       77.65       64.97     31.50 o 
  12   2   5       33.03       98.77     33.67 o 
  14   2   5     3032.11     2876.96    106.61 o 
  16   2   5     1033.15     1079.39     71.68 o 
 -21   3   5     1032.78     1134.35    101.59 o 
 -19   3   5     4932.66     5244.25    169.06 o 
 -17   3   5     2125.98     1963.39     97.46 o 
 -15   3   5     3870.97     3619.70     91.67 o 
 -13   3   5     6679.90     6761.52    103.98 o 
 -11   3   5     4138.89     4195.06     80.40 o 
  -9   3   5     2154.92     2566.88     45.11 o 
  -7   3   5     8813.71     8330.05    118.39 o 
  -5   3   5     2432.47     2581.96     76.72 o 
  -3   3   5     6035.91     5942.44     75.15 o 
  -1   3   5    19124.42    19745.85    166.87 o 
   1   3   5    15501.66    15649.76    177.56 o 
   3   3   5    18320.66    18820.62    213.31 o 
   5   3   5     8499.47     8387.57    128.77 o 
   7   3   5    14531.38    14712.25    202.96 o 
   9   3   5       97.14       76.28     32.44 o 
  11   3   5     2327.17     2244.94     97.16 o 
  13   3   5     2387.81     2240.33     91.25 o 
  15   3   5      209.79      144.32     30.35 o 
  17   3   5      685.71      618.54     66.18 o 
 -22   4   5       46.01       80.70     97.82 o 
 -20   4   5      114.38       90.58     35.93 o 
 -18   4   5       62.50       90.98     37.13 o 
 -16   4   5    13134.83    13535.03    327.35 o 
 -14   4   5       18.70       30.59     19.43 o 
 -12   4   5    21056.06    20196.35    222.38 o 
 -10   4   5       26.73       22.29      9.86 o 
  -8   4   5     1686.01     1424.20     45.92 o 
  -6   4   5       30.20       26.82     10.36 o 
  -4   4   5    43467.46    42819.70    564.13 o 
  -2   4   5        4.02       21.43     10.48 o 
   0   4   5    11216.33    10944.36    132.86 o 
   2   4   5       61.64       62.09     14.05 o 
   4   4   5    22348.88    23935.58    340.13 o 
   6   4   5      791.32      835.60     45.50 o 
   8   4   5    20594.64    20333.61    241.26 o 
  10   4   5       98.64      151.63     32.17 o 
  12   4   5     2425.85     2361.89    104.27 o 
  14   4   5      626.77      653.20     58.60 o 
  16   4   5     2459.78     2516.09    132.84 o 
 -21   5   5      557.29      503.41     75.98 o 
 -19   5   5     1020.47     1069.70     82.54 o 
 -17   5   5        8.68       28.25     34.63 o 
 -15   5   5     1015.13     1034.95     98.07 o 
 -13   5   5      489.70      437.32     35.29 o 
 -11   5   5    12241.50    11335.54    233.71 o 
  -9   5   5    19321.84    18747.59    245.76 o 
  -7   5   5    10651.12    10909.27    223.64 o 
  -5   5   5      397.30      432.23     28.93 o 
  -3   5   5     7099.52     7326.90    133.77 o 
  -1   5   5     5149.21     5636.73     85.34 o 
   1   5   5      823.29     1099.54     47.57 o 
   3   5   5    10670.86    11066.69    146.28 o 
   5   5   5     4155.60     4006.96    110.75 o 
   7   5   5      155.67      128.07     23.79 o 
   9   5   5     6395.50     6387.06    172.91 o 
  11   5   5    14872.98    14067.05    282.75 o 
  13   5   5     1795.70     1835.21    105.89 o 
  15   5   5      593.93      675.99     73.52 o 
 -20   6   5      155.45       89.88     67.82 o 
 -18   6   5     4510.99     4443.44    199.14 o 
 -16   6   5      191.35      133.63     56.25 o 
 -14   6   5     5813.46     5500.61    160.74 o 
 -12   6   5      546.37      533.55     45.02 o 
 -10   6   5     3582.41     3498.26    134.93 o 
  -8   6   5       60.56       34.04     15.72 o 
  -6   6   5    50250.70    51055.20    455.74 o 
  -4   6   5     1549.88     1651.53     71.63 o 
  -2   6   5     5050.61     3859.50     99.14 o 
   0   6   5     2900.97     3059.43     77.94 o 
   2   6   5      584.58      483.77     32.63 o 
   4   6   5      161.06      142.41     27.41 o 
   6   6   5    15491.53    15344.65    243.16 o 
   8   6   5      528.61      410.42     55.30 o 
  10   6   5     4488.49     4535.26    157.73 o 
  12   6   5      695.32      642.81     57.65 o 
  14   6   5      618.35      447.69     60.47 o 
  16   6   5       81.17       72.64     33.91 o 
 -19   7   5        1.93       22.87     44.45 o 
 -17   7   5     1573.14     1728.34    127.99 o 
 -15   7   5     2135.24     2294.94    124.15 o 
 -13   7   5       82.03      132.76     33.83 o 
 -11   7   5     1749.83     1761.06     52.75 o 
  -9   7   5      250.23      283.17     24.92 o 
  -7   7   5       69.97       74.26     14.87 o 
  -5   7   5    11359.39    11446.92    323.72 o 
  -3   7   5     6037.23     6264.24    135.01 o 
  -1   7   5     1824.03     1803.00     69.35 o 
   1   7   5     8759.86     8399.56    138.07 o 
   3   7   5     1797.97     1722.72     60.33 o 
   5   7   5      635.78      693.16     67.16 o 
   7   7   5     5284.47     5408.00    211.73 o 
   9   7   5      407.37      500.76     74.46 o 
  11   7   5       11.65      -14.12     35.78 o 
  13   7   5        4.53       15.65     37.12 o 
  15   7   5       37.27      240.50     61.67 o 
 -18   8   5      581.14      489.15     95.98 o 
 -16   8   5     1314.38     1242.00    136.61 o 
 -14   8   5     2203.51     2146.54    120.09 o 
 -12   8   5     1871.02     1887.65     90.44 o 
 -10   8   5      272.20      234.87     25.32 o 
  -8   8   5     2728.76     2850.72    102.44 o 
  -6   8   5      589.89      482.02     45.51 o 
  -4   8   5     5726.92     6391.71    152.73 o 
  -2   8   5     3340.10     3292.87    153.45 o 
   0   8   5      231.64      226.11     32.97 o 
   2   8   5      365.63      319.30     49.33 o 
   4   8   5     2200.18     1998.11     65.84 o 
   6   8   5      495.79      474.23     59.46 o 
   8   8   5      973.84      919.49     86.77 o 
  10   8   5      360.57      404.11     55.48 o 
  12   8   5      518.02      481.51     55.43 o 
  14   8   5      145.37        4.39     55.35 o 
 -17   9   5      909.48      917.11    106.78 o 
 -15   9   5     6448.27     6129.27    242.89 o 
 -13   9   5       35.00       34.37     54.59 o 
 -11   9   5      373.40      276.07     82.26 o 
  -9   9   5     1602.55     1488.32     78.19 o 
  -7   9   5     3801.33     3875.00     97.44 o 
  -5   9   5     4644.50     4331.25    132.31 o 
  -3   9   5     4593.70     4709.30    139.48 o 
  -1   9   5      622.28      672.39     53.49 o 
   1   9   5     4152.96     4294.81    175.36 o 
   3   9   5      643.23      717.83     65.71 o 
   5   9   5     6542.27     7024.07    229.51 o 
   7   9   5     2818.61     2707.46    141.14 o 
   9   9   5     2992.20     3323.19    140.50 o 
  11   9   5      721.33      756.28     65.08 o 
  13   9   5      345.96      263.43     47.44 o 
 -16  10   5      823.03      788.76     96.12 o 
 -14  10   5      165.98      222.86     71.80 o 
 -12  10   5      167.13      173.59     39.75 o 
 -10  10   5     2645.38     2679.97    145.83 o 
  -8  10   5      890.74      919.31     84.67 o 
  -6  10   5     1380.25     1261.95     74.86 o 
  -4  10   5      862.07      818.92     61.66 o 
  -2  10   5     3013.07     2766.04    112.41 o 
   0  10   5       14.99       23.91     25.92 o 
   2  10   5     1559.32     1603.30     77.21 o 
   4  10   5     1711.35     1595.55     93.15 o 
   6  10   5      314.08      299.20     52.66 o 
   8  10   5     1480.25     1487.91     98.25 o 
  10  10   5      665.05      714.30     73.29 o 
  12  10   5      288.41      214.07     52.40 o 
 -15  11   5     1270.50     1356.11    127.06 o 
 -13  11   5     2139.51     1926.39    139.91 o 
 -11  11   5       12.16      -22.00     45.34 o 
  -9  11   5     1369.08     1468.53    111.94 o 
  -7  11   5     2913.08     2891.65    151.74 o 
  -5  11   5      779.32      789.99     64.39 o 
  -3  11   5     2305.76     2239.29    107.53 o 
  -1  11   5      880.77      919.13     63.99 o 
   1  11   5      186.95      147.78     33.03 o 
   3  11   5     1240.03     1211.28     80.19 o 
   5  11   5     3178.42     3288.54    172.07 o 
   7  11   5     2281.26     2239.03    147.27 o 
   9  11   5       18.16       73.87     71.00 o 
  11  11   5     2195.90     2600.41    145.38 o 
 -14  12   5      323.90      304.99    137.95 o 
 -12  12   5     1099.59     1081.82    132.15 o 
 -10  12   5       16.45      -14.24     57.30 o 
  -8  12   5     1295.01     1208.96    104.52 o 
  -6  12   5      116.06       33.17     46.86 o 
  -4  12   5     4399.12     4568.55    158.34 o 
  -2  12   5      965.14      870.39     71.71 o 
   0  12   5     3319.11     3194.70    124.73 o 
   2  12   5     1005.80      963.31     66.44 o 
   4  12   5     2144.96     2343.48    169.43 o 
   6  12   5      528.56      564.94     75.32 o 
   8  12   5     4035.58     4274.42    260.12 o 
 -11  13   5      307.50      357.23     71.92 o 
  -9  13   5      477.91      648.83     87.35 o 
  -7  13   5      311.28      304.33     66.06 o 
  -5  13   5     1901.18     1886.74    136.77 o 
  -3  13   5      826.51      780.88     72.84 o 
  -1  13   5      144.01      115.35     30.73 o 
   1  13   5     2268.99     2438.06    122.47 o 
   3  13   5     5555.59     5710.52    228.16 o 
   5  13   5       28.69       41.57     54.01 o 
   7  13   5      168.80      227.89     74.48 o 
  -8  14   5       26.62       53.67     49.46 o 
  -6  14   5      936.86     1165.28    114.18 o 
  -4  14   5        6.47      -71.81     50.19 o 
  -2  14   5     3042.95     3148.65    130.11 o 
   0  14   5        0.37        4.43     30.53 o 
   2  14   5        3.59        2.47     43.73 o 
   4  14   5       24.55        5.68     84.67 o 
 -22   0   6      216.58      278.37    130.65 o 
 -20   0   6     1568.61     1714.01    132.52 o 
 -18   0   6       84.87       42.02     31.87 o 
 -16   0   6     6108.79     5813.82    164.65 o 
 -14   0   6      889.82      847.80     78.33 o 
 -12   0   6      294.58      161.36     25.30 o 
 -10   0   6      149.32      126.71     16.89 o 
  -8   0   6    14373.94    13830.61    139.96 o 
  -6   0   6      113.04      169.07     22.57 o 
  -4   0   6   172395.72   172769.27   1226.94 o 
  -2   0   6       83.65      167.13     59.92 o 
   0   0   6     6287.52     7385.93    253.08 o 
   2   0   6      418.74      396.45     49.57 o 
   4   0   6     7286.55     8144.68    348.24 o 
   6   0   6     1391.20     1279.27    101.45 o 
   8   0   6    17416.04    17734.02    421.58 o 
  10   0   6      286.22      315.11     75.72 o 
  12   0   6    13412.53    13699.88    330.17 o 
  14   0   6      402.71      313.38     48.63 o 
  16   0   6        8.01       62.58     90.15 o 
 -23   1   6      477.07      685.38    119.34 o 
 -21   1   6     1286.57     1250.95    104.78 o 
 -19   1   6      608.58      655.87     71.08 o 
 -17   1   6     6806.66     6636.76    126.21 o 
 -15   1   6    18737.76    18595.48    227.66 o 
 -13   1   6     4183.79     4401.15    112.48 o 
 -11   1   6      734.64      802.65     25.86 o 
  -9   1   6    13036.20    12561.52     95.58 o 
  -7   1   6     1409.30     1453.82     28.94 o 
  -5   1   6    15407.28    16036.62    147.69 o 
  -3   1   6    28915.35    28333.29    225.26 o 
  -1   1   6     9556.02    10501.33    152.28 o 
   1   1   6      511.68      590.28     30.40 o 
   3   1   6     3396.87     3165.94     96.32 o 
   5   1   6     9469.13     9611.43    188.79 o 
   7   1   6    11778.67    11542.59    195.01 o 
   9   1   6     2612.13     2727.83     90.94 o 
  11   1   6     2746.57     2612.72     98.34 o 
  13   1   6       18.18       29.08     27.55 o 
  15   1   6     3002.14     2978.85    114.81 o 
  17   1   6     1739.69     1632.63     91.47 o 
 -22   2   6     1911.43     1923.27    225.70 o 
 -20   2   6       15.87       30.71     48.81 o 
 -18   2   6      952.10      941.20     79.00 o 
 -16   2   6       26.44       33.54     16.72 o 
 -14   2   6    25320.99    24317.35    236.34 o 
 -12   2   6        1.27        3.56      6.12 o 
 -10   2   6    34521.18    33794.18    260.43 o 
  -8   2   6      200.64      158.72     11.21 o 
  -6   2   6    24502.90    25214.66    220.04 o 
  -4   2   6     1402.16     1571.12     34.64 o 
  -2   2   6   206882.61   218960.55   1328.95 o 
   0   2   6     4142.54     4191.10     57.08 o 
   2   2   6    95909.25    98277.39   1317.20 o 
   4   2   6       38.21       45.54     17.25 o 
   6   2   6     8107.07     7988.81    152.91 o 
   8   2   6     2092.13     2035.22     76.75 o 
  10   2   6     3425.27     3149.28    102.00 o 
  12   2   6      644.04      714.50     60.02 o 
  14   2   6     3124.58     3106.70    114.59 o 
  16   2   6       65.05       75.40     34.00 o 
 -21   3   6        7.15       -2.22     58.68 o 
 -19   3   6     1947.31     1910.99    102.27 o 
 -17   3   6       10.47       33.81     30.37 o 
 -15   3   6      735.20      659.33     39.30 o 
 -13   3   6     6746.65     6479.82    132.41 o 
 -11   3   6    22673.45    22331.19    291.69 o 
  -9   3   6     5139.60     6090.41     86.52 o 
  -7   3   6      361.05      334.82     28.76 o 
  -5   3   6      131.18      109.53     10.02 o 
  -3   3   6       21.65       57.38     15.39 o 
  -1   3   6    12105.65    12265.39    147.44 o 
   1   3   6    12826.95    12190.14    121.55 o 
   3   3   6     7735.03     7680.38    126.10 o 
   5   3   6     4340.23     4322.42     93.93 o 
   7   3   6    17946.79    18206.05    236.24 o 
   9   3   6      975.03      989.20     62.35 o 
  11   3   6     1253.37     1228.16     74.43 o 
  13   3   6     3906.12     4003.76    139.77 o 
  15   3   6      357.19      360.97     44.67 o 
  17   3   6      793.81      638.48     64.98 o 
 -22   4   6        1.60       42.67     49.81 o 
 -20   4   6       21.46       66.25     33.87 o 
 -18   4   6      137.18      167.02     40.10 o 
 -16   4   6      873.86     1020.64     80.19 o 
 -14   4   6      450.42      429.51     34.17 o 
 -12   4   6     3072.66     2687.12     62.34 o 
 -10   4   6      391.86      327.13     23.54 o 
  -8   4   6      143.02       35.94     14.41 o 
  -6   4   6      503.38      550.36     33.31 o 
  -4   4   6     2236.08     2402.13     54.34 o 
  -2   4   6      537.49      654.86     24.76 o 
   0   4   6    23748.87    25848.66    206.16 o 
   2   4   6        9.54        9.12     14.52 o 
   4   4   6       36.81       47.25     17.23 o 
   6   4   6       62.41       60.07     19.32 o 
   8   4   6     1257.17     1382.45     60.30 o 
  10   4   6     3925.49     3778.71    124.91 o 
  12   4   6     1800.14     1790.63    101.13 o 
  14   4   6        2.58       21.96     26.29 o 
  16   4   6      108.10      128.74     42.07 o 
 -21   5   6     1192.65     1224.01    109.41 o 
 -19   5   6     2816.28     2766.23    153.61 o 
 -17   5   6     3463.20     3461.26    133.82 o 
 -15   5   6      410.36      406.87     46.12 o 
 -13   5   6     5062.68     4804.88    124.13 o 
 -11   5   6     9776.90    10145.40    150.66 o 
  -9   5   6    13473.73    13763.41    242.88 o 
  -7   5   6    18039.31    18081.75    241.95 o 
  -5   5   6     4056.89     3840.29     82.24 o 
  -3   5   6     7741.21     7509.83    105.35 o 
  -1   5   6     4165.56     3829.39     72.49 o 
   1   5   6       85.76       48.64     19.24 o 
   3   5   6      461.83      629.51     39.55 o 
   5   5   6     8491.39     8777.34    175.30 o 
   7   5   6       51.79       65.22     22.81 o 
   9   5   6     4123.75     4132.40    142.24 o 
  11   5   6     5912.51     6045.44    184.48 o 
  13   5   6      743.30      899.73     79.72 o 
  15   5   6       12.05      -10.96     35.11 o 
 -20   6   6      149.54      111.77     42.61 o 
 -18   6   6      160.20      208.21     56.51 o 
 -16   6   6       32.68       76.74     28.22 o 
 -14   6   6     2717.94     2598.42     83.59 o 
 -12   6   6      496.47      507.94     38.92 o 
 -10   6   6     3036.25     2960.95     85.08 o 
  -8   6   6     1058.31     1086.89     40.30 o 
  -6   6   6     8805.32     9299.71    152.31 o 
  -4   6   6       22.34       40.84     15.92 o 
  -2   6   6    31968.19    31141.25    449.64 o 
   0   6   6     3365.62     3332.80     84.48 o 
   2   6   6      276.76      271.78     35.44 o 
   4   6   6     2664.09     2426.60    113.02 o 
   6   6   6     5482.12     5364.90    181.83 o 
   8   6   6     1307.90     1382.05     97.72 o 
  10   6   6     1457.39     1613.41     97.54 o 
  12   6   6      120.59       64.40     43.86 o 
  14   6   6      815.06     1001.38     78.98 o 
 -19   7   6      616.54      562.16     77.78 o 
 -17   7   6     2139.95     2049.71    134.69 o 
 -15   7   6     2204.17     2247.92    105.99 o 
 -13   7   6       11.42      -20.43     22.46 o 
 -11   7   6     7470.59     7302.77    148.36 o 
  -9   7   6    12381.89    12581.56    243.27 o 
  -7   7   6    11526.40    11240.01    120.33 o 
  -5   7   6     3949.49     4171.65    112.59 o 
  -3   7   6     5662.36     5575.33    113.60 o 
  -1   7   6     8269.76     8342.89    165.94 o 
   1   7   6     1078.06      975.29     52.22 o 
   3   7   6    17186.38    16782.59    221.33 o 
   5   7   6     1880.47     1832.61    106.90 o 
   7   7   6      649.37      676.47     74.82 o 
   9   7   6     2264.20     2292.86    113.42 o 
  11   7   6     2916.86     3030.99    139.92 o 
  13   7   6        1.29       42.59     39.63 o 
  15   7   6     4301.84     4669.41    228.28 o 
 -20   8   6      414.00      621.16     86.18 o 
 -18   8   6      304.29      431.29     75.61 o 
 -16   8   6      100.09       35.18     38.83 o 
 -14   8   6      336.32      357.08     48.34 o 
 -12   8   6    21906.17    21221.11    346.51 o 
 -10   8   6      126.85      113.93     31.99 o 
  -8   8   6      208.88      202.09     18.42 o 
  -6   8   6       87.58      149.40     23.08 o 
  -4   8   6       16.28       13.42     22.76 o 
  -2   8   6      162.06      127.44     32.60 o 
   0   8   6    17291.07    16548.15    221.26 o 
   2   8   6      625.71      649.09     43.87 o 
   4   8   6       72.19       91.76     20.76 o 
   6   8   6       73.56       88.90     43.46 o 
   8   8   6     9201.96     8919.84    262.88 o 
  10   8   6      550.73      494.25     60.70 o 
  12   8   6     3409.54     3500.56    157.27 o 
  14   8   6      222.46      213.01     59.44 o 
 -19   9   6     1579.74     1501.01    133.52 o 
 -17   9   6     1392.79     1649.85    133.09 o 
 -15   9   6     1187.24     1013.89    100.94 o 
 -13   9   6     1867.98     1728.84     99.70 o 
 -11   9   6        1.70       74.49     33.31 o 
  -9   9   6        8.10       -9.09     43.18 o 
  -7   9   6    25132.68    24884.25    286.65 o 
  -5   9   6     1939.54     1886.00     74.51 o 
  -3   9   6       27.15       25.69     28.07 o 
  -1   9   6     2200.24     2302.76     98.01 o 
   1   9   6      582.37      504.98     47.13 o 
   3   9   6     2616.81     2663.70    127.92 o 
   5   9   6     6189.17     6329.40    258.05 o 
   7   9   6     2840.25     2959.04    161.33 o 
   9   9   6       87.81       97.51     47.95 o 
  11   9   6       52.46       53.21     36.45 o 
  13   9   6      563.13      585.23     71.70 o 
 -16  10   6      181.47       77.50     61.76 o 
 -14  10   6     3146.42     3368.58    147.77 o 
 -12  10   6      414.98      383.82     54.93 o 
 -10  10   6     1242.77     1301.57    102.88 o 
  -8  10   6       29.25        3.79     41.28 o 
  -6  10   6     2361.37     2321.48    101.58 o 
  -4  10   6      110.82      142.71     33.82 o 
  -2  10   6    12797.92    12756.68    254.34 o 
   0  10   6      839.93      806.56     57.73 o 
   2  10   6     1560.76     1907.56     98.00 o 
   4  10   6     2107.17     2429.87    135.44 o 
   6  10   6       12.01      -21.06     59.94 o 
   8  10   6      193.18      186.12     47.53 o 
  10  10   6     5060.43     5282.68    192.37 o 
  12  10   6      264.42      351.38     63.96 o 
 -15  11   6        0.09       31.22     50.62 o 
 -13  11   6      632.21      689.34     82.62 o 
 -11  11   6      959.51     1129.46    103.43 o 
  -9  11   6      163.75      153.23     56.44 o 
  -7  11   6     3538.44     3584.11    169.54 o 
  -5  11   6      360.62      350.72     75.98 o 
  -3  11   6      211.27      178.66     35.88 o 
  -1  11   6      547.75      670.08     55.61 o 
   1  11   6     1125.44     1040.14     68.00 o 
   3  11   6       34.52       27.84     33.40 o 
   5  11   6     3989.54     3896.31    285.04 o 
   7  11   6        7.14       55.90     39.17 o 
   9  11   6      321.53      454.72     80.79 o 
 -14  12   6      225.54      241.08     78.83 o 
 -12  12   6     1933.02     2126.15    208.28 o 
 -10  12   6      626.10      659.25     83.07 o 
  -8  12   6      633.83      582.77     77.88 o 
  -6  12   6      179.73      125.49     52.31 o 
  -4  12   6      273.13      244.18     39.31 o 
  -2  12   6      329.23      276.41     40.00 o 
   0  12   6      388.48      431.59     49.18 o 
   2  12   6     1256.45     1411.10     94.05 o 
   4  12   6      428.17      478.42     72.18 o 
   6  12   6       13.09       35.81     40.68 o 
   8  12   6     1467.76     1644.29    168.61 o 
 -11  13   6     2291.04     2234.95    169.03 o 
  -9  13   6      371.33      300.23     62.36 o 
  -7  13   6       29.21       11.05     48.68 o 
  -5  13   6       17.77      -66.16     49.23 o 
  -3  13   6       28.47       41.07     33.69 o 
  -1  13   6     1289.70     1267.05     82.22 o 
   1  13   6     2579.77     2493.44    113.01 o 
   3  13   6     1926.50     1851.73    195.39 o 
   5  13   6       16.70       27.40     42.48 o 
  -8  14   6      208.81      113.71     79.18 o 
  -6  14   6      126.01      117.11     51.45 o 
  -4  14   6       33.94      -30.16     47.00 o 
  -2  14   6       11.13       27.89     45.38 o 
   0  14   6       53.54        8.92     30.21 o 
   2  14   6        2.09       15.00     41.41 o 
 -23   1   7      167.22      138.35    123.30 o 
 -21   1   7     2169.97     2235.65    135.65 o 
 -19   1   7      793.58      892.00     56.60 o 
 -17   1   7     2997.69     2708.48     85.35 o 
 -15   1   7    24696.72    23337.85    236.39 o 
 -13   1   7      144.65       76.64     11.27 o 
 -11   1   7     2353.40     2280.26     47.94 o 
  -9   1   7    12897.21    12691.02    101.61 o 
  -7   1   7     8221.77     8690.18     85.97 o 
  -5   1   7    39725.33    40056.52    269.61 o 
  -3   1   7      618.51      724.23     17.70 o 
  -1   1   7      461.03      659.68     33.07 o 
   1   1   7      145.47      165.46     21.96 o 
   3   1   7     6563.50     6316.37    144.97 o 
   5   1   7    43562.05    42711.01    515.15 o 
   7   1   7     3347.29     3522.80    107.22 o 
   9   1   7      429.90      393.50     42.42 o 
  11   1   7      103.05      125.77     32.75 o 
  13   1   7      336.98      380.76     40.46 o 
  15   1   7     2646.27     2605.76    101.34 o 
 -22   2   7      714.90      803.62     88.72 o 
 -20   2   7       18.08       37.07     29.54 o 
 -18   2   7     1163.82     1245.48    109.21 o 
 -16   2   7      128.15      149.26     21.96 o 
 -14   2   7      242.28      259.60     28.55 o 
 -12   2   7        3.68        6.99      8.80 o 
 -10   2   7     5613.97     4966.02     75.43 o 
  -8   2   7      882.86      869.08     24.01 o 
  -6   2   7     6934.73     6653.91     83.89 o 
  -4   2   7      178.77      212.58     12.90 o 
  -2   2   7   103824.88   107373.56    669.43 o 
   0   2   7      656.16      695.24     30.33 o 
   2   2   7    22581.01    22251.98    410.59 o 
   4   2   7       66.49       87.88     21.26 o 
   6   2   7      951.39      863.44     54.36 o 
   8   2   7      150.03      154.55     28.45 o 
  10   2   7     2056.34     2059.09     86.00 o 
  12   2   7     1218.25     1236.72     71.27 o 
  14   2   7     7241.01     7289.38    179.35 o 
  16   2   7      100.75      149.38     47.47 o 
 -23   3   7     1006.66      743.17    117.59 o 
 -21   3   7      297.35      331.25     60.42 o 
 -19   3   7     3160.59     3016.12    148.86 o 
 -17   3   7       12.88      -12.60     29.27 o 
 -15   3   7      130.08      112.78     20.72 o 
 -13   3   7     1852.98     1734.94     73.44 o 
 -11   3   7    14960.85    14367.20    175.34 o 
  -9   3   7     5360.47     5675.02    118.84 o 
  -7   3   7       86.61       92.05     22.82 o 
  -5   3   7    17790.30    17277.83    152.52 o 
  -3   3   7    34125.77    35778.89    269.67 o 
  -1   3   7     8194.41     8622.14     93.03 o 
   1   3   7      801.34      699.66     31.62 o 
   3   3   7     5172.36     5295.25    105.85 o 
   5   3   7      865.38      885.24     47.10 o 
   7   3   7    12173.06    12248.21    193.53 o 
   9   3   7     2648.06     2655.54     94.23 o 
  11   3   7     1379.06     1448.12     82.03 o 
  13   3   7     1450.25     1532.63     91.53 o 
  15   3   7      902.04     1010.14     78.71 o 
 -22   4   7       22.97      154.54     62.68 o 
 -20   4   7     3331.59     3631.76    143.91 o 
 -18   4   7       51.91       16.65     33.47 o 
 -16   4   7    14709.26    14244.84    275.11 o 
 -14   4   7       12.88        0.65     12.22 o 
 -12   4   7     1565.48     1110.21     32.41 o 
 -10   4   7       27.72       40.95     12.68 o 
  -8   4   7    87534.03    87192.57    681.89 o 
  -6   4   7       60.51       58.39     11.83 o 
  -4   4   7    31257.02    30577.63    375.99 o 
  -2   4   7       70.05      104.78     14.86 o 
   0   4   7    53499.70    56255.78    383.88 o 
   2   4   7     3645.58     3801.76     83.16 o 
   4   4   7    73262.82    74354.31    701.52 o 
   6   4   7     1200.55     1193.67     62.42 o 
   8   4   7        9.61       21.78     26.41 o 
  10   4   7      244.71      265.91     57.17 o 
  12   4   7     7287.48     7042.10    186.74 o 
  14   4   7      193.65       94.82     47.28 o 
  16   4   7     3942.98     3811.00    202.02 o 
 -21   5   7      398.37      410.31     65.67 o 
 -19   5   7      336.74      251.80     53.92 o 
 -17   5   7     1713.13     1787.68     95.44 o 
 -15   5   7     3943.94     3825.36    148.44 o 
 -13   5   7     3303.22     3211.43     89.46 o 
 -11   5   7     3766.79     3854.74     75.17 o 
  -9   5   7     1009.30     1053.09     70.93 o 
  -7   5   7      235.49      224.49     36.93 o 
  -5   5   7     1488.43     1423.12     42.36 o 
  -3   5   7     1922.38     1610.45     58.54 o 
  -1   5   7    22610.21    22741.39    226.27 o 
   1   5   7       99.47      394.19     48.43 o 
   3   5   7      708.39      571.26     49.44 o 
   5   5   7    10258.29    10739.26    217.84 o 
   7   5   7    10802.36    10504.29    207.79 o 
   9   5   7      269.80      324.19     41.84 o 
  11   5   7     1281.51     1159.45     83.63 o 
  13   5   7       14.89       -2.49     39.38 o 
  15   5   7       24.13        5.04     47.37 o 
 -20   6   7       22.28       84.22     60.99 o 
 -18   6   7     6194.84     6270.37    232.21 o 
 -16   6   7      297.39      212.51     36.03 o 
 -14   6   7     1826.96     1671.56     69.62 o 
 -12   6   7        4.66       -1.06      8.58 o 
 -10   6   7    26573.41    27510.53    372.88 o 
  -8   6   7      170.87      154.56     28.62 o 
  -6   6   7    12518.11    11707.51    166.82 o 
  -4   6   7     2233.97     2203.55     58.12 o 
  -2   6   7        8.22       17.08     14.41 o 
   0   6   7     1215.02     1386.20     67.64 o 
   2   6   7    53570.83    54657.79    676.39 o 
   4   6   7      379.11      343.52     45.85 o 
   6   6   7     3759.11     3822.76    156.35 o 
   8   6   7     2738.39     2706.54    121.70 o 
  10   6   7      171.97      158.48     40.66 o 
  12   6   7       47.01       40.37     38.40 o 
  14   6   7     5962.47     5991.15    216.23 o 
 -21   7   7      751.76      895.31     91.49 o 
 -19   7   7      330.05      181.38    101.29 o 
 -17   7   7      189.69      204.98     57.19 o 
 -15   7   7       60.84       45.77     27.26 o 
 -13   7   7       80.09       59.44     21.84 o 
 -11   7   7     1049.38     1100.58     55.48 o 
  -9   7   7     7398.07     7286.43    107.74 o 
  -7   7   7     6931.88     6857.06    133.10 o 
  -5   7   7     1494.56     1299.68     58.61 o 
  -3   7   7     4746.40     4573.21     93.18 o 
  -1   7   7      299.28      221.58     27.23 o 
   1   7   7     1518.91     1397.90     77.31 o 
   3   7   7     2937.62     3117.00    141.83 o 
   5   7   7      392.48      460.47     60.57 o 
   7   7   7      383.65      423.14     84.27 o 
   9   7   7     1411.00     1468.18     94.42 o 
  11   7   7        8.47        5.20     34.62 o 
  13   7   7        2.64       -9.83     38.46 o 
 -20   8   7      769.83      795.30     92.99 o 
 -18   8   7      758.02      688.62     87.80 o 
 -16   8   7      165.50      209.10     55.02 o 
 -14   8   7      659.96      778.89     67.85 o 
 -12   8   7       38.59      101.29     55.39 o 
 -10   8   7      292.20      271.15     41.53 o 
  -8   8   7     3389.04     3246.12     68.56 o 
  -6   8   7     2916.72     3012.19    114.48 o 
  -4   8   7     1630.22     1504.61     71.34 o 
  -2   8   7       19.27       41.77     20.22 o 
   0   8   7     3839.75     3928.79    102.46 o 
   2   8   7      338.74      334.59     35.24 o 
   4   8   7     1292.49     1196.56     66.25 o 
   6   8   7     1654.51     1789.36    114.74 o 
   8   8   7      401.82      267.70     53.87 o 
  10   8   7       51.30       73.95     38.31 o 
  12   8   7      280.05      283.68     60.24 o 
 -19   9   7     1982.53     2054.56    152.14 o 
 -17   9   7      253.86      229.40     60.55 o 
 -15   9   7      104.85       42.31     42.67 o 
 -13   9   7      762.18      660.60     66.01 o 
 -11   9   7       92.94      128.99     33.60 o 
  -9   9   7     4444.96     4578.96    177.81 o 
  -7   9   7    16996.85    17158.56    279.56 o 
  -5   9   7     4232.98     4101.42    119.64 o 
  -3   9   7      171.13      167.42     40.85 o 
  -1   9   7     1391.36     1366.06     78.26 o 
   1   9   7     6764.64     6521.52    165.43 o 
   3   9   7     3338.84     3800.53    154.22 o 
   5   9   7     2702.29     2877.40    175.79 o 
   7   9   7     1603.20     1795.47    125.23 o 
   9   9   7     2118.25     2194.36    210.25 o 
  11   9   7     1640.93     1579.79    108.74 o 
 -18  10   7       25.74      122.86     53.74 o 
 -16  10   7      494.11      588.82     83.83 o 
 -14  10   7       61.74       87.11     41.46 o 
 -12  10   7      132.57      161.90     43.94 o 
 -10  10   7      651.33      781.14     85.42 o 
  -8  10   7      228.28      192.30     51.58 o 
  -6  10   7       15.47       62.13     31.68 o 
  -4  10   7      154.98      200.03     38.92 o 
  -2  10   7     1160.50     1222.66     87.18 o 
   0  10   7     2337.17     2136.18    101.02 o 
   2  10   7       18.02       48.67     46.34 o 
   4  10   7     1050.18     1251.97     94.00 o 
   6  10   7      662.68      457.24    107.42 o 
   8  10   7       34.72       77.62     44.10 o 
  10  10   7       36.70       49.23     36.50 o 
 -15  11   7      101.85      181.76     64.31 o 
 -13  11   7     1285.00     1403.18    120.34 o 
 -11  11   7     4127.94     4209.10    192.83 o 
  -9  11   7     1842.56     1820.70    125.69 o 
  -7  11   7      778.49      793.02     92.71 o 
  -5  11   7     1258.24     1276.81     83.22 o 
  -3  11   7        4.64        1.98     28.89 o 
  -1  11   7     1973.37     2085.61     95.27 o 
   1  11   7     3340.93     3411.47    138.85 o 
   3  11   7     4336.27     4489.13    166.55 o 
   5  11   7       88.27      110.46     42.32 o 
   7  11   7     3155.78     3458.77    178.82 o 
   9  11   7      296.91      371.12     69.62 o 
 -14  12   7      166.59      152.66     71.59 o 
 -12  12   7     1256.73     1388.07    129.89 o 
 -10  12   7       88.46       75.60     42.77 o 
  -8  12   7     5698.65     5834.13    230.60 o 
  -6  12   7      629.37      516.52     72.02 o 
  -4  12   7      783.56      801.59     69.89 o 
  -2  12   7      310.55      316.78     45.67 o 
   0  12   7     2203.33     2133.70    100.26 o 
   2  12   7      407.98      431.77     57.21 o 
   4  12   7     4769.93     4653.13    313.07 o 
   6  12   7      238.56      201.57     61.79 o 
   8  12   7      210.61      286.69     80.21 o 
 -11  13   7      700.54      619.78    111.84 o 
  -9  13   7      700.46      800.67     96.86 o 
  -7  13   7     2808.71     2570.95    160.08 o 
  -5  13   7     1362.36     1281.67    114.56 o 
  -3  13   7      565.90      465.58     57.00 o 
  -1  13   7     1616.40     1673.88     94.03 o 
   1  13   7        3.00       57.63     37.80 o 
   3  13   7      634.89      724.90    104.50 o 
   5  13   7      685.40      704.97     87.46 o 
  -8  14   7       23.58        1.78     45.19 o 
  -6  14   7     3605.03     3627.52    195.47 o 
  -4  14   7       24.97       19.03     52.82 o 
  -2  14   7      693.27      669.02     63.26 o 
   0  14   7       10.40       49.13     43.30 o 
 -22   0   8       13.38      117.68     98.70 o 
 -20   0   8     2295.99     2095.03    140.82 o 
 -18   0   8      472.77      451.24     49.89 o 
 -16   0   8      406.46      370.73     71.32 o 
 -14   0   8      370.21      334.06     23.01 o 
 -12   0   8    32852.75    33015.85    492.32 o 
 -10   0   8      375.43      420.66     24.10 o 
  -8   0   8   104005.11   103150.04   1015.15 o 
  -6   0   8     3528.45     3522.24     72.60 o 
  -4   0   8    12056.13    11618.08    139.98 o 
  -2   0   8     1898.41     1796.17     84.17 o 
   0   0   8     3683.63     3942.52    143.12 o 
   2   0   8      273.20      276.96     48.69 o 
   4   0   8    45903.98    47953.88    910.27 o 
   6   0   8      134.03       25.24     39.99 o 
   8   0   8    15968.50    15621.08    420.39 o 
  10   0   8       11.63      -19.36     51.74 o 
  12   0   8      334.92      325.18     44.67 o 
  14   0   8     5232.44     5406.70    192.32 o 
  16   0   8      990.25     1265.49    113.78 o 
 -23   1   8      818.93      825.93    124.63 o 
 -21   1   8      786.17      865.43     85.34 o 
 -19   1   8     2913.04     3006.18    100.91 o 
 -17   1   8     2834.70     2843.97     81.28 o 
 -15   1   8     3648.36     3362.04    133.63 o 
 -13   1   8     6473.26     6021.41     81.21 o 
 -11   1   8      131.20      112.41     13.97 o 
  -9   1   8    12273.28    12359.60    110.32 o 
  -7   1   8    34063.64    36014.42    278.36 o 
  -5   1   8     8863.58     9472.78    115.64 o 
  -3   1   8      987.42      921.75     36.15 o 
  -1   1   8    10203.39     9760.88    166.91 o 
   1   1   8     3568.49     3628.52     81.81 o 
   3   1   8     8011.54     7929.40    139.39 o 
   5   1   8     7637.29     7501.87    149.11 o 
   7   1   8       48.77       32.58     24.70 o 
   9   1   8      333.87      245.59     36.81 o 
  11   1   8     3522.73     3551.19    118.50 o 
  13   1   8     1119.89     1126.87     66.50 o 
  15   1   8      123.77      184.90     34.63 o 
 -22   2   8      182.74      150.29     50.13 o 
 -20   2   8       93.61       69.34     52.80 o 
 -18   2   8    26630.81    26748.95    508.06 o 
 -16   2   8      181.42      129.36     25.73 o 
 -14   2   8     9151.01     8243.27    139.45 o 
 -12   2   8        0.23        1.13      8.66 o 
 -10   2   8      237.06      222.57     25.14 o 
  -8   2   8      129.52      123.87     10.73 o 
  -6   2   8    21139.59    20538.70    298.88 o 
  -4   2   8      531.63      475.23     21.22 o 
  -2   2   8    52634.46    51655.73    419.16 o 
   0   2   8       21.69       34.89     16.23 o 
   2   2   8     8914.29     8918.25    150.42 o 
   4   2   8    11627.19    11345.86    179.71 o 
   6   2   8     1896.13     1777.67     75.35 o 
   8   2   8     3680.86     3715.17    109.30 o 
  10   2   8     7494.49     7484.89    167.92 o 
  12   2   8        8.08       46.22     33.66 o 
  14   2   8      257.03      378.93     53.92 o 
 -23   3   8      247.27      176.56     50.21 o 
 -21   3   8      156.41      117.79     39.26 o 
 -19   3   8      416.77      246.46     48.87 o 
 -17   3   8      233.40      354.01     68.16 o 
 -15   3   8     4149.71     3930.80     97.93 o 
 -13   3   8      462.37      468.34     31.71 o 
 -11   3   8      613.59      531.55     31.88 o 
  -9   3   8       71.76       94.18     14.61 o 
  -7   3   8      233.33      212.08     19.34 o 
  -5   3   8    12206.22    11371.11    126.90 o 
  -3   3   8    50746.26    50960.82    384.22 o 
  -1   3   8     1461.58     1521.54     38.63 o 
   1   3   8        8.15        7.07     23.15 o 
   3   3   8     6578.08     6433.35    136.34 o 
   5   3   8     2121.10     2241.06     82.32 o 
   7   3   8     3538.77     3456.76    102.31 o 
   9   3   8     5760.12     5334.02    137.98 o 
  11   3   8      707.32      712.11     61.56 o 
  13   3   8      706.26      564.47     57.86 o 
  15   3   8      531.40      555.30     72.15 o 
 -22   4   8        0.02        4.37     40.37 o 
 -20   4   8      115.20      268.25     56.65 o 
 -18   4   8        9.87       33.98     35.98 o 
 -16   4   8      819.82      634.27     54.01 o 
 -14   4   8        0.77       13.91     12.61 o 
 -12   4   8     2100.60     1800.28     68.77 o 
 -10   4   8      162.70      136.97     16.57 o 
  -8   4   8    47790.10    49856.82    480.96 o 
  -6   4   8       23.61       41.99     23.32 o 
  -4   4   8     1286.71     1314.72     37.42 o 
  -2   4   8     1570.14     1516.50     44.17 o 
   0   4   8        3.09       78.77     19.97 o 
   2   4   8     4341.72     4507.89     99.85 o 
   4   4   8     1114.34     1216.59     63.34 o 
   6   4   8     1329.61     1319.68     62.73 o 
   8   4   8     4041.24     4027.05    126.70 o 
  10   4   8       16.83       72.87     34.28 o 
  12   4   8       26.36       74.86     33.31 o 
  14   4   8       28.72       55.30     46.65 o 
 -21   5   8      867.45      814.46     89.91 o 
 -19   5   8        7.24       68.97     47.41 o 
 -17   5   8     1907.49     1972.41    113.19 o 
 -15   5   8     2615.91     2741.97     84.76 o 
 -13   5   8     3097.62     3010.16     85.01 o 
 -11   5   8     7452.79     7657.13    137.28 o 
  -9   5   8     2502.71     2222.26    100.43 o 
  -7   5   8     1544.70     1287.13     38.51 o 
  -5   5   8     5033.25     4848.80     85.35 o 
  -3   5   8      863.51      622.26     30.15 o 
  -1   5   8     9866.14    10262.36    221.70 o 
   1   5   8    33887.02    34693.48    561.05 o 
   3   5   8    10635.19    10451.63    173.74 o 
   5   5   8     8998.79     9136.69    205.93 o 
   7   5   8      431.45      401.06     48.87 o 
   9   5   8      117.63      159.99     34.00 o 
  11   5   8      195.42      258.46     41.80 o 
  13   5   8     1849.24     1981.00    141.90 o 
 -22   6   8        0.81       77.72     53.76 o 
 -20   6   8      148.67      166.87     52.07 o 
 -18   6   8        5.11       51.03     37.61 o 
 -16   6   8      401.52      517.60     59.44 o 
 -14   6   8     9686.49     9846.99    188.84 o 
 -12   6   8       22.66       57.67     13.47 o 
 -10   6   8        4.06       12.72     11.74 o 
  -8   6   8       51.72       18.47     17.12 o 
  -6   6   8    16417.18    15307.57    171.95 o 
  -4   6   8     1395.40     1360.16     47.68 o 
  -2   6   8    11218.55    11588.87    158.73 o 
   0   6   8     1209.04     1236.93     64.45 o 
   2   6   8     3642.97     3694.60    138.24 o 
   4   6   8      150.18       96.58     33.58 o 
   6   6   8    14257.65    14216.39    320.54 o 
   8   6   8     1017.33     1014.68     86.87 o 
  10   6   8      834.47      956.15     84.07 o 
  12   6   8      768.53      777.47     78.06 o 
  14   6   8      242.35      304.73     72.59 o 
 -21   7   8      789.16      937.78    103.38 o 
 -19   7   8      742.73      811.36     89.13 o 
 -17   7   8        2.57      -16.08     38.30 o 
 -15   7   8     2715.78     2445.65    107.68 o 
 -13   7   8      167.64      196.69     26.10 o 
 -11   7   8     1477.58     1376.34     57.49 o 
  -9   7   8     8690.82     8809.43    174.87 o 
  -7   7   8     8257.33     8074.01    140.93 o 
  -5   7   8     2989.79     2784.78     69.32 o 
  -3   7   8     1706.75     1605.66     57.81 o 
  -1   7   8    13279.36    12564.11    393.69 o 
   1   7   8    11616.43    11028.02    240.87 o 
   3   7   8      849.65      923.97     79.55 o 
   5   7   8     3325.45     3033.39    143.09 o 
   7   7   8     3352.54     3293.92    158.20 o 
   9   7   8       34.68       47.55     47.41 o 
  11   7   8     5872.98     6253.65    210.98 o 
  13   7   8       77.45       52.81     55.63 o 
 -20   8   8      224.76      141.68     55.43 o 
 -18   8   8        4.51        1.23     46.57 o 
 -16   8   8     5278.17     5339.57    218.19 o 
 -14   8   8       33.60        8.03     33.09 o 
 -12   8   8     2822.37     2716.55    117.29 o 
 -10   8   8       20.01       25.11     14.83 o 
  -8   8   8      462.35      412.11     26.85 o 
  -6   8   8      636.16      579.17     52.48 o 
  -4   8   8    49195.52    46817.16    580.51 o 
  -2   8   8      299.88      302.43     38.31 o 
   0   8   8      138.84      114.64     32.15 o 
   2   8   8     1046.52     1046.43     89.97 o 
   4   8   8    10931.82    10779.96    281.62 o 
   6   8   8      699.79      710.16     77.13 o 
   8   8   8     6254.19     6441.59    233.85 o 
  10   8   8     1236.65     1254.70     96.20 o 
  12   8   8       86.08       40.21     41.11 o 
 -19   9   8      961.49      993.10    107.61 o 
 -17   9   8      715.45      585.34    101.29 o 
 -15   9   8      321.70      250.32     53.03 o 
 -13   9   8      836.99      757.40     69.75 o 
 -11   9   8     4053.07     4113.58    173.99 o 
  -9   9   8     6277.29     5773.21    156.06 o 
  -7   9   8     1245.94     1174.43     91.86 o 
  -5   9   8     1309.81     1226.57     82.46 o 
  -3   9   8      254.44      265.15     40.18 o 
  -1   9   8      117.61      129.37     27.75 o 
   1   9   8    14265.62    13690.46    279.82 o 
   3   9   8     8269.37     8370.71    287.93 o 
   5   9   8      614.22      608.53     71.85 o 
   7   9   8       95.31       46.09     50.09 o 
   9   9   8      618.07      612.38     78.88 o 
  11   9   8     1590.60     1433.02    107.84 o 
 -18  10   8     1047.78      994.13    127.74 o 
 -16  10   8       60.07       55.24     60.70 o 
 -14  10   8     2017.26     2118.23    144.60 o 
 -12  10   8        6.10       47.34     41.19 o 
 -10  10   8     5113.17     5235.04    203.17 o 
  -8  10   8       10.93      -12.50     34.52 o 
  -6  10   8     9127.33     9378.72    248.31 o 
  -4  10   8      178.12      147.63     40.86 o 
  -2  10   8     2676.57     2841.40    118.40 o 
   0  10   8      855.99      841.48     83.00 o 
   2  10   8      442.67      276.58     59.38 o 
   4  10   8        0.52        9.75     47.85 o 
   6  10   8    12286.27    11532.25    393.51 o 
   8  10   8       40.49      140.50     54.44 o 
  10  10   8      517.54      596.56     65.26 o 
 -15  11   8       73.39      115.24     55.01 o 
 -13  11   8      435.97      492.00     73.54 o 
 -11  11   8     3581.10     3766.28    183.54 o 
  -9  11   8      296.83      364.39     64.87 o 
  -7  11   8      111.62       84.44     41.30 o 
  -5  11   8        9.58       48.44     31.31 o 
  -3  11   8      571.22      639.93     54.83 o 
  -1  11   8      311.28      275.64     39.77 o 
   1  11   8     4369.71     4270.06    177.92 o 
   3  11   8      277.39      346.29     57.80 o 
   5  11   8      242.76      315.06     69.83 o 
   7  11   8       29.41       90.00     41.69 o 
   9  11   8       33.46       90.92     61.00 o 
 -14  12   8      206.01      288.94    101.76 o 
 -12  12   8      216.40       89.32     77.08 o 
 -10  12   8       98.70      156.10     54.56 o 
  -8  12   8       75.42      -17.56     56.37 o 
  -6  12   8      837.69      690.74     82.51 o 
  -4  12   8     4376.49     4288.25    144.06 o 
  -2  12   8      123.80      122.65     32.19 o 
   0  12   8       86.35       76.16     40.41 o 
   2  12   8       70.87       47.99     45.94 o 
   4  12   8      486.71      492.49    106.97 o 
   6  12   8      275.39      399.00     70.56 o 
 -11  13   8      504.55      540.97     82.52 o 
  -9  13   8       45.25       28.81     69.53 o 
  -7  13   8        4.68      129.49     47.52 o 
  -5  13   8     1747.13     1994.38    138.55 o 
  -3  13   8     2602.90     2492.12    115.69 o 
  -1  13   8       47.50      -47.05     33.10 o 
   1  13   8       47.66       44.34     36.51 o 
   3  13   8       83.68       80.79     66.02 o 
  -8  14   8       77.89       88.29     52.43 o 
  -6  14   8       87.07       79.51     44.06 o 
  -4  14   8      117.64      192.95     47.79 o 
  -2  14   8      395.32      323.01     49.25 o 
   0  14   8        4.94       25.43     40.76 o 
 -23   1   9     1816.43     2058.43    190.21 o 
 -21   1   9      446.75      334.07     57.73 o 
 -19   1   9     8411.22     7969.66    194.11 o 
 -17   1   9      156.45      175.56     34.60 o 
 -15   1   9     1922.21     1975.79     52.64 o 
 -13   1   9     6463.21     6173.00    100.79 o 
 -11   1   9      512.29      394.95     28.97 o 
  -9   1   9    12231.37    12165.92    125.44 o 
  -7   1   9    42884.74    42773.61    266.50 o 
  -5   1   9     4128.55     3995.94     91.53 o 
  -3   1   9    12371.45    11997.53    288.68 o 
  -1   1   9     9660.12     9769.44    251.62 o 
   1   1   9    27744.15    26331.89    291.30 o 
   3   1   9     8190.52     7814.30    155.42 o 
   5   1   9      118.19       50.14     33.77 o 
   7   1   9      155.68      137.82     30.81 o 
   9   1   9      132.86       97.24     33.16 o 
  11   1   9     2764.13     2884.01    109.61 o 
  13   1   9     4184.36     4124.31    128.40 o 
  15   1   9       28.95       38.24     34.89 o 
 -22   2   9     1380.10     1676.43    146.14 o 
 -20   2   9       10.59        2.40     30.54 o 
 -18   2   9      153.77      366.94     77.48 o 
 -16   2   9        0.65       13.47     20.22 o 
 -14   2   9     2185.92     1860.33     50.05 o 
 -12   2   9      148.01      163.33     14.89 o 
 -10   2   9     7442.94     6967.18     85.39 o 
  -8   2   9      295.88      326.60     16.81 o 
  -6   2   9     8992.12     9175.53    110.25 o 
  -4   2   9     2174.32     2439.59     45.04 o 
  -2   2   9     4291.42     3920.86     97.63 o 
   0   2   9       12.13       13.42     19.32 o 
   2   2   9    42451.11    43783.48    437.56 o 
   4   2   9      463.93      452.29     37.53 o 
   6   2   9     3266.98     3210.15    103.36 o 
   8   2   9      979.08     1029.80     66.14 o 
  10   2   9     7547.01     7872.09    176.39 o 
  12   2   9        0.02       36.92     30.60 o 
  14   2   9     1551.58     1500.82     98.69 o 
 -23   3   9      445.17      367.37     88.51 o 
 -21   3   9      382.81      465.11     67.44 o 
 -19   3   9       92.75      123.51     40.08 o 
 -17   3   9     1059.76     1052.40     84.65 o 
 -15   3   9     6990.55     7018.60    124.49 o 
 -13   3   9     5316.92     5329.28    119.35 o 
 -11   3   9     6901.39     7008.77    108.57 o 
  -9   3   9     7017.51     6090.02     74.62 o 
  -7   3   9     9921.27    10039.50    123.96 o 
  -5   3   9     1487.94     1450.76     42.76 o 
  -3   3   9     7684.13     7534.10    113.67 o 
  -1   3   9        7.65       46.86     11.26 o 
   1   3   9      183.47      181.90     25.91 o 
   3   3   9    56525.73    56649.48    552.72 o 
   5   3   9    14779.77    14352.95    222.34 o 
   7   3   9     3120.28     3196.97    100.73 o 
   9   3   9      501.65      526.59     48.51 o 
  11   3   9     1628.18     1699.66     92.28 o 
  13   3   9        5.70       34.57     44.74 o 
 -22   4   9        1.59       46.52     41.71 o 
 -20   4   9     2439.00     2472.33    141.68 o 
 -18   4   9       19.24       54.68     40.01 o 
 -16   4   9      964.46      912.08     94.98 o 
 -14   4   9        0.29        6.12      8.28 o 
 -12   4   9    44294.39    45033.39    417.09 o 
 -10   4   9      221.86      226.82     25.75 o 
  -8   4   9    17224.46    16799.85    278.48 o 
  -6   4   9     1316.82     1334.28     44.01 o 
  -4   4   9     6772.27     6467.04     89.14 o 
  -2   4   9     1129.57     1387.20     87.59 o 
   0   4   9   230297.03   234836.25   2155.68 o 
   2   4   9     1623.66     1295.45     67.17 o 
   4   4   9     9047.85     9032.63    179.95 o 
   6   4   9      182.09      168.64     28.80 o 
   8   4   9    17866.96    17780.49    262.40 o 
  10   4   9     1227.08     1308.38     81.14 o 
  12   4   9     9625.57     9493.80    317.08 o 
  14   4   9       27.54      -30.18     53.21 o 
 -21   5   9     1044.60     1069.14    101.54 o 
 -19   5   9      430.63      435.87     64.47 o 
 -17   5   9      156.58      140.54     43.78 o 
 -15   5   9     1082.32     1104.78     65.79 o 
 -13   5   9       15.37        6.61     16.74 o 
 -11   5   9       15.24       -8.20     20.11 o 
  -9   5   9     1388.82     1260.94     49.35 o 
  -7   5   9     7505.44     6544.71    131.81 o 
  -5   5   9    16098.38    15710.75    231.84 o 
  -3   5   9     1200.20     1638.22     58.06 o 
  -1   5   9     1540.07     1790.00     94.89 o 
   1   5   9     3754.43     3768.27    153.19 o 
   3   5   9    10858.93    10643.08    179.20 o 
   5   5   9     2717.83     2804.06    115.89 o 
   7   5   9     2551.73     2638.51    108.59 o 
   9   5   9      129.04       76.86     40.03 o 
  11   5   9      439.08      341.97     56.76 o 
  13   5   9     2184.31     2311.26    157.19 o 
 -22   6   9     3216.13     3124.40    178.21 o 
 -20   6   9       42.22       62.42     44.00 o 
 -18   6   9      395.43      419.15     59.98 o 
 -16   6   9       26.46      -11.17     34.19 o 
 -14   6   9     5128.73     5304.29    116.59 o 
 -12   6   9        0.79        9.22     12.12 o 
 -10   6   9    14116.26    13210.13    262.07 o 
  -8   6   9      791.52      785.59     54.58 o 
  -6   6   9     1079.10     1046.27     38.39 o 
  -4   6   9      345.08      334.27     25.03 o 
  -2   6   9    42264.84    40101.13    515.24 o 
   0   6   9     1319.63     1427.35    108.38 o 
   2   6   9    16386.73    16023.68    461.35 o 
   4   6   9     1611.36     1477.27    100.22 o 
   6   6   9       23.20       16.66     34.76 o 
   8   6   9        6.84      -24.63     51.21 o 
  10   6   9    10986.72    10872.72    277.57 o 
  12   6   9       85.38       73.57     39.01 o 
 -21   7   9      109.11       54.34     45.49 o 
 -19   7   9        7.05      -21.88     45.59 o 
 -17   7   9      181.57      208.02     92.62 o 
 -15   7   9      755.37      706.01     61.98 o 
 -13   7   9      573.86      627.46     57.27 o 
 -11   7   9     5445.09     5047.05    198.93 o 
  -9   7   9       81.50      103.75     11.08 o 
  -7   7   9      309.37      324.55     24.75 o 
  -5   7   9      869.83      983.29     43.21 o 
  -3   7   9      297.72      270.24     31.40 o 
  -1   7   9     5808.48     5616.25    189.90 o 
   1   7   9      397.32      426.91     45.87 o 
   3   7   9        4.83       49.16     40.37 o 
   5   7   9     2683.36     2737.43    138.99 o 
   7   7   9       50.20       59.14     39.69 o 
   9   7   9     1093.84     1011.31     85.59 o 
  11   7   9       25.13      108.22     59.31 o 
 -20   8   9        3.00       68.68     47.58 o 
 -18   8   9       52.80       55.79     43.87 o 
 -16   8   9     1209.77     1091.14    101.35 o 
 -14   8   9      114.55      119.55     45.49 o 
 -12   8   9     3328.81     3212.29    127.79 o 
 -10   8   9      420.68      345.65     40.36 o 
  -8   8   9       37.08       40.92     20.19 o 
  -6   8   9      223.85      228.89     25.42 o 
  -4   8   9     1075.43      943.57     65.00 o 
  -2   8   9      687.90      691.09     47.31 o 
   0   8   9     4079.19     3989.01    174.15 o 
   2   8   9     2606.36     2493.46    113.30 o 
   4   8   9        6.64       58.70     46.25 o 
   6   8   9        7.81       23.16     41.42 o 
   8   8   9      993.24      926.83     93.08 o 
  10   8   9      170.63      172.97     54.43 o 
  12   8   9       76.63      101.18     47.99 o 
 -19   9   9      296.53      207.23     82.82 o 
 -17   9   9      241.88      230.17     55.43 o 
 -15   9   9      345.55      275.89     52.25 o 
 -13   9   9      347.46      373.97     47.90 o 
 -11   9   9     7156.74     7185.24    232.60 o 
  -9   9   9     1256.02     1217.28     57.57 o 
  -7   9   9       33.95      -22.14     65.92 o 
  -5   9   9       97.32      149.12     39.09 o 
  -3   9   9     1705.12     1630.61     74.86 o 
  -1   9   9     5198.26     4983.99    143.26 o 
   1   9   9     7058.12     7159.48    312.10 o 
   3   9   9      125.94       75.92     44.44 o 
   5   9   9     1362.46     1387.69    115.91 o 
   7   9   9     3279.24     2918.59    163.35 o 
   9   9   9      353.56      339.71     59.28 o 
 -18  10   9        1.69       62.86     48.38 o 
 -16  10   9       39.47       15.49     42.55 o 
 -14  10   9     1129.69     1111.58     87.46 o 
 -12  10   9        6.03        6.13     40.36 o 
 -10  10   9      124.52       60.28     47.68 o 
  -8  10   9        2.76      -12.44     31.01 o 
  -6  10   9      104.02       21.08     32.66 o 
  -4  10   9     1865.17     1803.34     96.48 o 
  -2  10   9     1788.30     1947.76    101.18 o 
   0  10   9      333.58      309.17     52.51 o 
   2  10   9       73.83      145.02     89.81 o 
   4  10   9      220.04      188.70     86.18 o 
   6  10   9       41.73        5.61     56.27 o 
   8  10   9      746.94      723.02     90.34 o 
 -15  11   9     1913.28     1862.57    198.34 o 
 -13  11   9      663.71      619.51     82.98 o 
 -11  11   9      594.34      751.59    113.83 o 
  -9  11   9     2383.45     2602.06    152.69 o 
  -7  11   9     1028.57      854.84    106.42 o 
  -5  11   9     2299.63     2310.25    112.72 o 
  -3  11   9     6411.84     6496.90    191.32 o 
  -1  11   9     5077.09     5459.16    202.64 o 
   1  11   9        6.62       84.51     71.00 o 
   3  11   9     3241.53     3624.23    199.59 o 
   5  11   9      262.40      268.22    127.60 o 
   7  11   9      605.19      747.03    178.91 o 
 -14  12   9       30.39       43.64     41.23 o 
 -12  12   9     1355.65     1455.57    122.20 o 
 -10  12   9       46.12       91.65     54.82 o 
  -8  12   9     1360.98     1284.39    110.78 o 
  -6  12   9       14.10      -47.65     55.31 o 
  -4  12   9     1833.59     2039.33    101.35 o 
  -2  12   9      557.33      621.37     59.24 o 
   0  12   9     6150.09     6461.54    221.66 o 
   2  12   9       15.35       10.01     39.22 o 
   4  12   9      434.80      394.01     66.49 o 
   6  12   9      477.59      599.53     82.58 o 
 -11  13   9     1108.88     1192.18    116.68 o 
  -9  13   9      484.42      591.39    116.28 o 
  -7  13   9      570.72      592.31     83.56 o 
  -5  13   9      666.44      742.03     77.05 o 
  -3  13   9       26.62       12.52     29.11 o 
  -1  13   9      463.83      587.80     67.08 o 
   1  13   9     1723.53     1644.32    131.51 o 
   3  13   9     1090.06      900.29    100.70 o 
  -6  14   9      223.70      138.94     51.61 o 
  -4  14   9       31.50      118.51     51.48 o 
  -2  14   9      661.96      609.60     70.47 o 
 -24   0  10      473.50      535.95    156.44 o 
 -22   0  10        7.17       -0.54     74.83 o 
 -20   0  10     6222.04     6963.22    254.83 o 
 -18   0  10       58.27       56.83     31.47 o 
 -16   0  10    23946.67    22251.93    361.93 o 
 -14   0  10      436.90      469.55     47.84 o 
 -12   0  10    24639.79    24177.20    299.21 o 
 -10   0  10     2136.77     2191.62     76.88 o 
  -8   0  10    23759.28    24300.45    276.17 o 
  -6   0  10     3858.09     3909.03    118.72 o 
  -4   0  10    24415.19    24506.35    401.57 o 
  -2   0  10       23.05       51.64     22.23 o 
   0   0  10    64341.92    63400.31    858.35 o 
   2   0  10     4467.31     4584.69    189.16 o 
   4   0  10    20879.62    19911.90    775.09 o 
   6   0  10      227.80      198.32     64.26 o 
   8   0  10     3038.90     3155.18    193.82 o 
  10   0  10     3424.74     3403.87    161.50 o 
  12   0  10     2271.29     2423.52    128.35 o 
  14   0  10      177.49      271.92     66.36 o 
 -23   1  10     1240.52     1369.82    155.88 o 
 -21   1  10      937.81      742.25    106.53 o 
 -19   1  10     5233.32     4901.99    163.09 o 
 -17   1  10     7189.43     7270.46    133.82 o 
 -15   1  10    11603.24    11251.86    214.27 o 
 -13   1  10     1382.44     1315.15     41.13 o 
 -11   1  10     5107.39     5123.00     82.83 o 
  -9   1  10       16.65       26.45     12.67 o 
  -7   1  10      891.24      834.49     45.72 o 
  -5   1  10    30172.32    29382.53    259.89 o 
  -3   1  10    10303.60    10504.50    198.43 o 
  -1   1  10     5623.72     6002.89    156.13 o 
   1   1  10     7887.31     7555.04    135.91 o 
   3   1  10      136.48      165.35     26.54 o 
   5   1  10     1728.99     1644.48     79.54 o 
   7   1  10     4087.83     4007.42    125.22 o 
   9   1  10      308.28      292.09     50.37 o 
  11   1  10      378.58      319.79     43.75 o 
  13   1  10     1204.89     1166.80     73.48 o 
 -24   2  10        8.13     -109.97     74.94 o 
 -22   2  10     4417.04     4863.69    300.60 o 
 -20   2  10       96.70      166.59     38.66 o 
 -18   2  10    17453.09    17325.71    292.11 o 
 -16   2  10       61.02       80.90     33.60 o 
 -14   2  10      279.88      183.11     18.33 o 
 -12   2  10       59.09       83.81     14.03 o 
 -10   2  10   101829.77   103058.06    584.70 o 
  -8   2  10       15.14       15.58     16.20 o 
  -6   2  10    14412.67    13924.29    271.49 o 
  -4   2  10     2449.74     2479.82     47.59 o 
  -2   2  10      330.39      365.82     30.33 o 
   0   2  10     6961.74     6694.19    138.55 o 
   2   2  10    19015.29    18208.83    243.68 o 
   4   2  10     4458.17     4467.64    131.03 o 
   6   2  10     7337.57     7150.65    160.87 o 
   8   2  10       15.50        8.50     26.88 o 
  10   2  10      104.28      149.72     38.90 o 
  12   2  10     1178.64     1133.41     84.04 o 
  14   2  10     2044.24     1979.27    113.41 o 
 -23   3  10        0.27      -38.46     46.81 o 
 -21   3  10      652.84      842.48     84.67 o 
 -19   3  10      632.37      705.82     77.67 o 
 -17   3  10       24.14       24.26     31.81 o 
 -15   3  10     1942.80     2098.45    112.93 o 
 -13   3  10      954.08      963.11     31.88 o 
 -11   3  10     9812.98     9831.31    126.08 o 
  -9   3  10     3480.39     2793.08     67.49 o 
  -7   3  10    23627.69    23978.02    249.51 o 
  -5   3  10     1458.47     1382.15     40.78 o 
  -3   3  10      126.38       93.71     17.22 o 
  -1   3  10       14.35       16.97     24.58 o 
   1   3  10    10506.08    11034.48    197.73 o 
   3   3  10    10823.37    11104.82    258.13 o 
   5   3  10    19119.75    18499.48    263.86 o 
   7   3  10      210.75      151.44     30.47 o 
   9   3  10      102.99      103.48     27.71 o 
  11   3  10      606.20      817.41     73.88 o 
  13   3  10       86.59       78.42     45.67 o 
 -22   4  10        0.23      -32.45     40.16 o 
 -20   4  10      318.18      475.75    102.69 o 
 -18   4  10        0.78       61.26     44.69 o 
 -16   4  10      919.82      919.05     56.76 o 
 -14   4  10        1.61        8.83     16.27 o 
 -12   4  10    19156.56    20328.87    357.74 o 
 -10   4  10      473.55      422.60     28.73 o 
  -8   4  10     7071.41     7227.06    102.65 o 
  -6   4  10     1272.86     1154.08     41.98 o 
  -4   4  10    15328.99    14452.18    166.37 o 
  -2   4  10    10658.60    11368.22    185.56 o 
   0   4  10    56791.27    58166.74    479.02 o 
   2   4  10       14.26       23.54     25.11 o 
   4   4  10       39.65       35.56     46.44 o 
   6   4  10      936.73     1045.17     59.98 o 
   8   4  10      305.80      286.79     41.36 o 
  10   4  10      713.01      802.81     79.78 o 
  12   4  10        2.63       54.66     45.33 o 
 -23   5  10        0.73       43.47     43.41 o 
 -21   5  10     1440.81     1551.56    142.22 o 
 -19   5  10     1819.18     1791.08    122.39 o 
 -17   5  10       80.54        8.44     52.48 o 
 -15   5  10      617.25      638.76     46.99 o 
 -13   5  10     2061.33     2080.64     72.46 o 
 -11   5  10     2343.25     2317.22     52.81 o 
  -9   5  10     5557.76     5442.64    132.48 o 
  -7   5  10     5383.69     4813.50    121.11 o 
  -5   5  10     3895.90     3936.63     73.60 o 
  -3   5  10    14965.73    14770.87    269.06 o 
  -1   5  10     6607.59     6009.55    153.76 o 
   1   5  10     2953.49     2691.70     75.02 o 
   3   5  10     2072.69     2061.72     85.35 o 
   5   5  10     2496.11     2494.28    112.53 o 
   7   5  10     2288.28     2484.39    107.78 o 
   9   5  10     2677.87     2813.66    122.28 o 
  11   5  10     1879.78     1762.15    117.14 o 
  13   5  10      292.63      285.55     58.46 o 
 -22   6  10      353.74      380.94     84.62 o 
 -20   6  10      392.46      377.44     56.53 o 
 -18   6  10     6726.70     6474.19    203.38 o 
 -16   6  10      149.28      104.03     39.99 o 
 -14   6  10     3209.88     3072.24    144.86 o 
 -12   6  10      614.57      566.39     67.98 o 
 -10   6  10     2222.95     2025.26     62.12 o 
  -8   6  10      689.89      656.76     35.52 o 
  -6   6  10    14409.13    13848.84    253.53 o 
  -4   6  10      523.66      568.53     33.04 o 
  -2   6  10        0.75       41.34     28.74 o 
   0   6  10     1661.95     1541.90    101.14 o 
   2   6  10    19953.67    19473.22    289.03 o 
   4   6  10     1187.53     1145.52     90.47 o 
   6   6  10     3941.55     3741.91    167.11 o 
   8   6  10      840.05      944.17     80.94 o 
  10   6  10      253.87      263.97     57.48 o 
  12   6  10        1.37       84.69     43.56 o 
 -21   7  10      398.31      574.67     80.64 o 
 -19   7  10      326.33      250.95     64.04 o 
 -17   7  10       16.89      -49.99     45.88 o 
 -15   7  10        5.79       13.40     33.79 o 
 -13   7  10     6305.02     6211.07    158.50 o 
 -11   7  10     7119.05     6795.03    219.55 o 
  -9   7  10     6345.88     6068.32    197.47 o 
  -7   7  10      196.05      184.34     21.70 o 
  -5   7  10     1041.21      975.67     41.20 o 
  -3   7  10     3591.16     3468.91    114.49 o 
  -1   7  10     3072.08     3141.98    190.26 o 
   1   7  10     4364.71     4153.09    203.22 o 
   3   7  10     2940.54     3206.93    147.75 o 
   5   7  10      571.15      577.84     70.96 o 
   7   7  10     5472.07     5626.18    217.07 o 
   9   7  10     2810.66     2835.70    142.34 o 
  11   7  10       38.63       46.44     40.59 o 
 -20   8  10     2534.14     2703.27    166.81 o 
 -18   8  10        0.74        1.70     47.37 o 
 -16   8  10     5387.88     5184.01    213.34 o 
 -14   8  10        0.76      -12.44     31.27 o 
 -12   8  10      898.68      949.10     54.93 o 
 -10   8  10        7.05        7.19     17.78 o 
  -8   8  10    31526.96    30733.89    613.97 o 
  -6   8  10      304.72      268.25     31.56 o 
  -4   8  10     1605.72     1498.54     76.27 o 
  -2   8  10     2547.02     2284.98     97.67 o 
   0   8  10     3419.81     3212.38    153.11 o 
   2   8  10       59.23       51.78     28.12 o 
   4   8  10    12634.90    12687.67    319.13 o 
   6   8  10       44.68       17.67     38.75 o 
   8   8  10       83.51       23.07     46.39 o 
  10   8  10      779.79      802.70     82.20 o 
 -19   9  10      498.96      590.01    145.51 o 
 -17   9  10       16.26       51.10     54.34 o 
 -15   9  10      429.39      515.27     61.70 o 
 -13   9  10     3613.09     3513.82    143.70 o 
 -11   9  10     1853.70     1876.53    120.26 o 
  -9   9  10      412.08      399.32     37.98 o 
  -7   9  10     2537.45     2265.03    116.68 o 
  -5   9  10       81.64      104.21     30.76 o 
  -3   9  10     9081.83     8722.60    179.18 o 
  -1   9  10     7510.90     7204.95    204.61 o 
   1   9  10       62.09      121.75     42.72 o 
   3   9  10       58.39       18.38     89.33 o 
   5   9  10      560.97      582.28     81.43 o 
   7   9  10     1583.97     1684.62    125.69 o 
   9   9  10      953.53     1026.57     91.31 o 
 -18  10  10     2926.09     2933.66    237.16 o 
 -16  10  10      114.00       61.03     45.18 o 
 -14  10  10     2871.82     2990.51    161.71 o 
 -12  10  10      105.28      167.15     68.37 o 
 -10  10  10     3055.43     2995.84    155.83 o 
  -8  10  10       25.25       36.58     31.46 o 
  -6  10  10     3649.59     3794.08    157.24 o 
  -4  10  10      136.95      112.86     43.66 o 
  -2  10  10      720.70      641.49     57.19 o 
   0  10  10      182.08      132.01     42.79 o 
   2  10  10    11404.80    11724.18    464.56 o 
   4  10  10       11.57      -26.25    101.53 o 
   6  10  10     1815.91     1962.21    168.93 o 
   8  10  10     1357.68     1401.02    123.33 o 
 -15  11  10      791.24      730.03    116.82 o 
 -13  11  10      434.44      520.61     92.54 o 
 -11  11  10      599.06      661.62     81.16 o 
  -9  11  10      229.88      223.67     74.22 o 
  -7  11  10      290.67      241.30     56.57 o 
  -5  11  10     1103.88     1182.16     83.95 o 
  -3  11  10     3036.15     2802.69    127.41 o 
  -1  11  10      979.92     1157.63     98.31 o 
   1  11  10      389.09      320.98     58.19 o 
   3  11  10      137.60      106.95     87.01 o 
   5  11  10      427.82      454.26    203.16 o 
   7  11  10        2.49      141.87     74.27 o 
 -14  12  10       13.06       -8.85     50.05 o 
 -12  12  10      126.69      -38.73     58.83 o 
 -10  12  10      673.48      738.05     94.04 o 
  -8  12  10     5007.04     4985.21    218.40 o 
  -6  12  10      106.23       99.98     43.53 o 
  -4  12  10       70.76       38.12     33.39 o 
  -2  12  10       31.60       28.67     36.37 o 
   0  12  10       14.42      126.50     48.52 o 
   2  12  10     1587.56     1558.11    150.77 o 
   4  12  10     1070.17     1018.00    128.26 o 
 -11  13  10      168.37      175.90     54.67 o 
  -9  13  10      404.98      341.49     68.30 o 
  -7  13  10      762.74     1048.02    107.94 o 
  -5  13  10       62.77       23.53     46.72 o 
  -3  13  10      285.60      292.47     46.55 o 
  -1  13  10       74.05      102.49     40.49 o 
   1  13  10        1.59       49.62     51.86 o 
 -23   1  11      450.13      527.60    103.80 o 
 -21   1  11        2.51       80.60     44.44 o 
 -19   1  11      451.09      413.37     61.77 o 
 -17   1  11     5976.30     6362.54    126.39 o 
 -15   1  11    12904.65    12727.53    181.90 o 
 -13   1  11      200.71      212.03     21.53 o 
 -11   1  11    30684.65    31623.26    336.03 o 
  -9   1  11    19059.79    19814.73    178.94 o 
  -7   1  11    13434.04    14181.13    144.24 o 
  -5   1  11    12292.80    12144.23    159.48 o 
  -3   1  11    14450.44    14326.74    314.05 o 
  -1   1  11     8845.20     8582.21    198.07 o 
   1   1  11     3104.52     2988.03     76.09 o 
   3   1  11     3623.99     3579.19     98.93 o 
   5   1  11       67.23       44.87     25.35 o 
   7   1  11     1344.60     1351.26     76.28 o 
   9   1  11     4754.43     4683.48    148.85 o 
  11   1  11        1.31       -8.56     48.72 o 
  13   1  11      146.41      104.76     35.66 o 
 -24   2  11        3.94       35.25     61.64 o 
 -22   2  11        0.28      100.10     43.39 o 
 -20   2  11        0.16      -16.94     30.92 o 
 -18   2  11     1550.07     1603.61     99.02 o 
 -16   2  11       76.23       82.24     34.65 o 
 -14   2  11     7466.81     7337.32    153.18 o 
 -12   2  11      115.96      122.70     14.82 o 
 -10   2  11      424.55      422.06     32.32 o 
  -8   2  11     4469.04     4654.73    100.51 o 
  -6   2  11    24807.77    25196.52    310.03 o 
  -4   2  11      173.00      157.93     18.20 o 
  -2   2  11    16913.04    17193.42    259.78 o 
   0   2  11     2473.16     2501.82     86.01 o 
   2   2  11        8.99       -2.60     25.42 o 
   4   2  11      674.64      703.72     74.24 o 
   6   2  11     2745.35     2540.86     95.99 o 
   8   2  11        5.46      -46.19     30.79 o 
  10   2  11     5660.30     5514.79    179.33 o 
  12   2  11      788.43      819.24     76.07 o 
 -23   3  11      267.73      268.17     59.48 o 
 -21   3  11     1191.44     1238.79     99.70 o 
 -19   3  11     1791.74     1697.44    130.50 o 
 -17   3  11     1430.24     1489.14     99.34 o 
 -15   3  11     1098.02     1093.54     47.89 o 
 -13   3  11     7018.91     6900.26     84.81 o 
 -11   3  11     9193.73     9118.25    110.64 o 
  -9   3  11     3135.88     2749.12     77.32 o 
  -7   3  11    21191.51    21310.58    216.67 o 
  -5   3  11     2260.16     2307.99     53.21 o 
  -3   3  11    11709.69    12224.87    225.52 o 
  -1   3  11   107943.37   108473.87   1241.56 o 
   1   3  11    26461.02    26161.91    342.08 o 
   3   3  11     1200.74     1082.89     85.13 o 
   5   3  11      174.59      209.65     32.92 o 
   7   3  11      385.01      458.59     50.04 o 
   9   3  11      131.51      139.40     39.83 o 
  11   3  11     5325.41     5094.60    178.58 o 
  13   3  11      404.66      362.62     59.95 o 
 -22   4  11        7.50      -12.73     45.74 o 
 -20   4  11      254.74      319.93     60.45 o 
 -18   4  11        0.24      -23.98     37.69 o 
 -16   4  11    18791.62    19542.12    381.18 o 
 -14   4  11       59.73       51.40     18.47 o 
 -12   4  11     5847.36     5803.87     93.35 o 
 -10   4  11      947.74      841.65     46.07 o 
  -8   4  11    11036.24    10542.83    154.27 o 
  -6   4  11      675.01      708.52     52.92 o 
  -4   4  11   157017.81   160466.02   1123.80 o 
  -2   4  11      194.09      147.93     20.15 o 
   0   4  11    10507.42    10385.80    195.03 o 
   2   4  11     5303.16     5248.10    146.08 o 
   4   4  11    10495.26    10594.88    274.71 o 
   6   4  11      275.51      302.32     48.62 o 
   8   4  11    16690.71    16327.52    305.84 o 
  10   4  11      223.30      163.02     78.80 o 
  12   4  11      725.01      661.29     78.10 o 
 -23   5  11       34.03      197.60     64.09 o 
 -21   5  11      356.70      548.43     75.08 o 
 -19   5  11     1213.48     1277.98    104.22 o 
 -17   5  11       47.32       -4.90     35.79 o 
 -15   5  11      124.15       57.07     41.06 o 
 -13   5  11     3010.20     2584.41    102.75 o 
 -11   5  11    17454.23    16690.14    198.35 o 
  -9   5  11    11555.44    11399.19    297.88 o 
  -7   5  11       17.45        3.48     16.50 o 
  -5   5  11     4289.59     4012.22    105.77 o 
  -3   5  11     4287.14     4074.64    114.43 o 
  -1   5  11     7485.20     7142.07    139.59 o 
   1   5  11     5102.36     5204.29    112.43 o 
   3   5  11     4512.96     4428.32    130.00 o 
   5   5  11       72.99       53.79     45.93 o 
   7   5  11     2793.99     2869.82    119.97 o 
   9   5  11     2780.70     2932.75    172.02 o 
  11   5  11     2675.59     2630.95    145.97 o 
 -22   6  11      797.15      798.76    104.81 o 
 -20   6  11        3.34       -2.90     36.81 o 
 -18   6  11     1979.76     2523.39    175.87 o 
 -16   6  11        1.10       -2.46     26.46 o 
 -14   6  11     9816.21     9788.63    208.78 o 
 -12   6  11      147.87      123.35     17.00 o 
 -10   6  11      374.68      302.59     33.03 o 
  -8   6  11       22.09       41.37     14.14 o 
  -6   6  11    13921.76    13444.65    209.73 o 
  -4   6  11       46.67       43.14     18.83 o 
  -2   6  11    11922.38    12121.57    265.45 o 
   0   6  11     1750.00     1552.83     81.31 o 
   2   6  11      443.38      472.97     45.99 o 
   4   6  11      130.09      147.92     39.74 o 
   6   6  11     4449.43     4564.05    202.03 o 
   8   6  11      528.96      617.51     98.44 o 
  10   6  11     4025.83     4183.28    179.10 o 
 -21   7  11     1206.26     1311.50    117.71 o 
 -19   7  11       99.59       47.14     62.20 o 
 -17   7  11       49.42       12.49     39.92 o 
 -15   7  11     2509.73     2548.94    113.25 o 
 -13   7  11     1993.18     1997.24     91.17 o 
 -11   7  11      258.09      280.73     47.61 o 
  -9   7  11     1143.18     1122.21     66.10 o 
  -7   7  11      118.13      100.33     16.11 o 
  -5   7  11     3172.27     2952.20     81.93 o 
  -3   7  11     9243.13     8741.83    193.42 o 
  -1   7  11      513.76      510.21     53.65 o 
   1   7  11      648.01      729.38     93.74 o 
   3   7  11       39.13       43.58     41.55 o 
   5   7  11      702.23      643.07     83.72 o 
   7   7  11      225.42      194.98     48.47 o 
   9   7  11      248.07      317.87     58.83 o 
  11   7  11      115.50       69.76     42.39 o 
 -20   8  11       16.13       81.47     49.39 o 
 -18   8  11      145.52      111.22     46.72 o 
 -16   8  11       47.11       77.79     44.98 o 
 -14   8  11      136.15      154.38     36.61 o 
 -12   8  11        8.73        7.29     30.58 o 
 -10   8  11      104.23      172.97     37.04 o 
  -8   8  11     9341.91     9002.18    199.77 o 
  -6   8  11     2881.69     2763.50     99.78 o 
  -4   8  11     3632.48     3316.83    107.79 o 
  -2   8  11     1266.48     1332.46     90.26 o 
   0   8  11       17.21       45.39     30.52 o 
   2   8  11      421.27      421.50     83.97 o 
   4   8  11      449.57      368.18     68.60 o 
   6   8  11      516.35      534.08     75.99 o 
   8   8  11       35.20        3.20     39.26 o 
  10   8  11      332.12      405.64     65.84 o 
 -19   9  11      282.20      256.53     63.06 o 
 -17   9  11      594.70      648.24     89.47 o 
 -15   9  11     2000.98     2020.89    111.77 o 
 -13   9  11      191.70      279.58     53.73 o 
 -11   9  11      632.96      657.13     93.63 o 
  -9   9  11     3679.33     3374.39    158.32 o 
  -7   9  11     1458.51     1421.69     95.50 o 
  -5   9  11     1398.79     1324.93     72.12 o 
  -3   9  11    12446.01    12414.14    245.26 o 
  -1   9  11       66.83       54.91     32.53 o 
   1   9  11      164.89      223.29     44.58 o 
   3   9  11     1839.02     1525.29    141.96 o 
   5   9  11       34.00       99.86     66.94 o 
   7   9  11     1848.18     2159.08    145.86 o 
   9   9  11      865.68     1074.75     98.66 o 
 -18  10  11      454.92      654.14     89.14 o 
 -16  10  11      114.15      130.90     67.46 o 
 -14  10  11     1486.66     1630.04    119.73 o 
 -12  10  11      122.96       86.39     39.71 o 
 -10  10  11      120.09       93.50     65.93 o 
  -8  10  11     1860.18     1969.62    159.55 o 
  -6  10  11     3264.75     3282.94    132.86 o 
  -4  10  11      565.83      530.42     48.61 o 
  -2  10  11      220.32      149.59     36.69 o 
   0  10  11      152.22      167.16     53.34 o 
   2  10  11       82.29      160.54     70.91 o 
   4  10  11     1680.01     1670.24    152.97 o 
   6  10  11      163.00      154.91     68.51 o 
 -15  11  11     1315.38     1462.59    161.45 o 
 -13  11  11     5938.64     6431.79    246.90 o 
 -11  11  11     5993.35     5847.03    303.71 o 
  -9  11  11      693.65      758.37     87.92 o 
  -7  11  11     3727.61     4005.54    230.07 o 
  -5  11  11     2361.29     2511.08    122.76 o 
  -3  11  11      155.98      266.89     57.64 o 
  -1  11  11     4772.18     5228.27    208.51 o 
   1  11  11     1032.67     1090.78    128.17 o 
   3  11  11      875.18      913.54    119.23 o 
   5  11  11     1061.71     1182.72    250.52 o 
 -14  12  11       18.30       42.30     64.62 o 
 -12  12  11     1783.98     1898.93    141.66 o 
 -10  12  11       31.02       57.94     91.37 o 
  -8  12  11     2573.82     2676.30    162.86 o 
  -6  12  11     1231.57     1236.98     97.27 o 
  -4  12  11     2881.89     3043.42    139.28 o 
  -2  12  11      177.01      119.67     49.66 o 
   0  12  11      487.85      483.66     72.16 o 
   2  12  11      368.38      415.32     94.93 o 
   4  12  11     1610.59     1565.32    158.13 o 
 -11  13  11     1240.16     1260.11    119.25 o 
  -9  13  11      266.13      417.18    134.78 o 
  -7  13  11      196.36      207.91     52.62 o 
  -5  13  11      247.32      252.16     62.51 o 
  -3  13  11     2605.82     2704.03    139.89 o 
  -1  13  11     1650.31     1688.43    160.09 o 
   1  13  11      583.82      611.13     86.47 o 
 -24   0  12     3390.44     3532.23    348.55 o 
 -22   0  12       29.75       65.68     78.24 o 
 -20   0  12     2410.22     2408.21    118.22 o 
 -18   0  12       36.05       32.90     31.68 o 
 -16   0  12     5839.24     6020.59    173.97 o 
 -14   0  12       89.72      103.48     26.98 o 
 -12   0  12    50815.81    53688.78   1363.30 o 
 -10   0  12      949.27      921.71     83.84 o 
  -8   0  12    53592.13    54629.03    700.47 o 
  -6   0  12     1819.98     1929.53    147.09 o 
  -4   0  12    63420.39    62787.89    868.64 o 
  -2   0  12     6512.08     6029.21    263.02 o 
   0   0  12    24425.93    23627.07    474.11 o 
   2   0  12     1936.17     1940.50    134.69 o 
   4   0  12     2788.35     2431.84    161.84 o 
   6   0  12       81.70      125.12     54.49 o 
   8   0  12     5704.19     5954.61    206.65 o 
  10   0  12      588.12      516.28     99.38 o 
  12   0  12      375.74      297.58     67.94 o 
 -23   1  12      299.01      358.46     88.45 o 
 -21   1  12     1707.67     1937.31    102.67 o 
 -19   1  12     4355.41     4558.63    136.05 o 
 -17   1  12       75.97       62.04     24.81 o 
 -15   1  12     4968.00     4819.80    102.67 o 
 -13   1  12       58.64       82.38     21.43 o 
 -11   1  12     6381.84     6518.38    126.09 o 
  -9   1  12    45593.16    44618.18    363.28 o 
  -7   1  12    36245.59    37881.03    332.34 o 
  -5   1  12     3749.22     3664.47    106.07 o 
  -3   1  12     6247.23     6122.03    161.04 o 
  -1   1  12      899.88      909.67     68.34 o 
   1   1  12     4324.72     4277.01    180.33 o 
   3   1  12    12023.54    12051.48    195.44 o 
   5   1  12      750.84      739.53     68.22 o 
   7   1  12      661.69      647.92     54.73 o 
   9   1  12      414.60      474.23     66.03 o 
  11   1  12     2102.91     2351.35    123.87 o 
  13   1  12      597.69      673.89     67.92 o 
 -24   2  12       81.33      107.77     83.34 o 
 -22   2  12     3151.95     3409.84    235.83 o 
 -20   2  12       25.59       19.35     34.28 o 
 -18   2  12      506.52      478.10     61.14 o 
 -16   2  12        0.48      -30.61     23.72 o 
 -14   2  12    44856.93    45002.70    546.55 o 
 -12   2  12      136.60      142.80     15.39 o 
 -10   2  12    17862.28    18488.85    189.21 o 
  -8   2  12     1582.22     1597.99     62.26 o 
  -6   2  12     4222.01     4215.51     64.94 o 
  -4   2  12       46.93       61.38     20.95 o 
  -2   2  12    56956.15    56182.34    527.95 o 
   0   2  12      985.67      902.25     53.77 o 
   2   2  12     2733.37     2349.13     72.54 o 
   4   2  12     1373.43     1362.44     65.19 o 
   6   2  12      684.73      665.64     53.56 o 
   8   2  12     1692.25     1722.00    119.72 o 
  10   2  12     1857.39     1801.86    107.44 o 
  12   2  12      188.43      185.88     50.70 o 
 -23   3  12      347.05      440.35     72.87 o 
 -21   3  12       75.30       70.74     39.66 o 
 -19   3  12      763.71      756.87     87.57 o 
 -17   3  12     1566.08     1537.66    102.34 o 
 -15   3  12     4800.89     4753.58    111.57 o 
 -13   3  12     4722.38     4416.37     81.73 o 
 -11   3  12     6307.86     6329.90     93.65 o 
  -9   3  12        5.67       22.26     14.43 o 
  -7   3  12    10036.59    10126.58    137.68 o 
  -5   3  12     1578.88     1494.95     47.63 o 
  -3   3  12    38830.20    41370.34    510.09 o 
  -1   3  12    15357.47    15535.35    282.08 o 
   1   3  12    19395.67    18786.19    286.49 o 
   3   3  12      445.92      422.68     58.11 o 
   5   3  12        9.45       17.26     21.11 o 
   7   3  12        4.98       16.75     38.49 o 
   9   3  12     1959.56     2071.57    113.01 o 
  11   3  12     1306.86     1227.29     91.98 o 
 -22   4  12       66.59      117.89     45.22 o 
 -20   4  12       23.42       75.84     42.61 o 
 -18   4  12      115.77       94.62     39.51 o 
 -16   4  12      591.39      685.88     62.14 o 
 -14   4  12      546.34      475.59     38.93 o 
 -12   4  12      581.22      518.17     33.47 o 
 -10   4  12      898.46      847.83     38.41 o 
  -8   4  12     3815.01     3773.16     86.90 o 
  -6   4  12     2238.21     2412.06     80.15 o 
  -4   4  12    50434.63    51312.46    468.30 o 
  -2   4  12       73.66       29.96     30.27 o 
   0   4  12     3438.41     3673.54    115.71 o 
   2   4  12     2241.98     2177.28     96.88 o 
   4   4  12     2832.83     2757.85    118.62 o 
   6   4  12     3454.25     3656.82    137.85 o 
   8   4  12     1859.32     1987.53    115.49 o 
  10   4  12        3.43        1.60     42.55 o 
  12   4  12       13.85        6.63     56.51 o 
 -23   5  12      752.27      713.56     88.90 o 
 -21   5  12       52.11       37.13     40.05 o 
 -19   5  12      210.49      267.69     55.98 o 
 -17   5  12     1462.35     1467.48     93.50 o 
 -15   5  12     2264.26     2156.59     90.37 o 
 -13   5  12     2363.37     2393.12     88.66 o 
 -11   5  12    15282.19    14680.49    228.22 o 
  -9   5  12     6897.23     6657.36    134.39 o 
  -7   5  12     3138.36     3120.10     86.89 o 
  -5   5  12     1279.43     1171.13     65.95 o 
  -3   5  12     1602.12     1481.61     97.35 o 
  -1   5  12     9330.17     8781.73    155.25 o 
   1   5  12    12720.22    12955.18    242.83 o 
   3   5  12     1847.45     1758.73     85.07 o 
   5   5  12      777.14      863.61     65.98 o 
   7   5  12      627.68      772.16     68.10 o 
   9   5  12      580.19      654.89     68.91 o 
  11   5  12      514.22      486.74     64.09 o 
 -22   6  12     1660.58     1493.16    108.44 o 
 -20   6  12        0.74       50.20     37.65 o 
 -18   6  12     1089.87     1248.00    105.84 o 
 -16   6  12      660.31      451.69     74.71 o 
 -14   6  12      248.88      313.10     42.81 o 
 -12   6  12      423.71      458.05     32.15 o 
 -10   6  12     9795.25     9362.23    191.57 o 
  -8   6  12       99.17       83.79     25.32 o 
  -6   6  12     7812.21     7810.12    153.91 o 
  -4   6  12     4500.56     4430.12    199.49 o 
  -2   6  12    10960.34    10972.79    194.44 o 
   0   6  12     1519.37     1461.99     76.76 o 
   2   6  12     2728.07     2789.52    116.54 o 
   4   6  12      179.50       29.05     53.09 o 
   6   6  12       21.88       24.64     33.70 o 
   8   6  12      287.06      336.76     51.12 o 
  10   6  12     1304.56     1434.41    109.67 o 
 -21   7  12     1127.10     1244.35    113.59 o 
 -19   7  12       51.85       55.34     45.88 o 
 -17   7  12      841.18      972.98     94.70 o 
 -15   7  12     3442.78     3300.88    124.22 o 
 -13   7  12     2579.00     2680.38    106.49 o 
 -11   7  12       51.16       61.01     21.22 o 
  -9   7  12      805.41      743.59     55.55 o 
  -7   7  12      157.00      154.43     30.05 o 
  -5   7  12     7872.29     7412.67    306.85 o 
  -3   7  12     8266.95     7772.65    186.74 o 
  -1   7  12     5955.22     5611.84    183.88 o 
   1   7  12      156.42      109.89     75.71 o 
   3   7  12     1604.47     1614.81    113.66 o 
   5   7  12     1594.52     1756.02    121.33 o 
   7   7  12      397.57      373.97     61.36 o 
   9   7  12       22.75       20.65     42.82 o 
 -20   8  12     1976.24     2027.12    145.91 o 
 -18   8  12        7.84      -12.93     41.69 o 
 -16   8  12     1662.50     1635.15     98.02 o 
 -14   8  12      362.70      322.82     60.84 o 
 -12   8  12    12744.23    12731.77    415.66 o 
 -10   8  12       36.68      101.85     30.14 o 
  -8   8  12    11403.71    10461.85    219.50 o 
  -6   8  12      265.03      245.64     35.20 o 
  -4   8  12     3059.40     2972.22    134.34 o 
  -2   8  12      165.81      119.83     32.49 o 
   0   8  12    14809.35    14709.40    448.65 o 
   2   8  12     1392.36     1510.78    141.63 o 
   4   8  12       29.63      -24.66     37.16 o 
   6   8  12     3521.23     3477.68    180.32 o 
   8   8  12     2568.66     2484.59    139.37 o 
 -19   9  12      537.33      543.50     80.12 o 
 -17   9  12     1852.61     1773.10    133.50 o 
 -15   9  12      374.45      455.47     60.43 o 
 -13   9  12      145.01       76.26     94.05 o 
 -11   9  12     2352.00     2249.96    169.60 o 
  -9   9  12      194.83      296.50     48.88 o 
  -7   9  12     4015.41     4093.26    127.70 o 
  -5   9  12     4996.14     4808.24    138.73 o 
  -3   9  12      784.72      714.04     73.67 o 
  -1   9  12       52.00       89.54     48.58 o 
   1   9  12     1814.17     1833.15    366.23 o 
   3   9  12     1186.11     1365.12    140.71 o 
   5   9  12     1839.97     1753.75    163.82 o 
   7   9  12     1466.24     1288.58    118.65 o 
 -18  10  12      115.68      166.08     63.57 o 
 -16  10  12        6.35      -32.70     64.01 o 
 -14  10  12      637.43      646.76     85.30 o 
 -12  10  12      433.12      487.47     70.54 o 
 -10  10  12     4786.84     4979.88    378.41 o 
  -8  10  12       74.83       89.74     38.16 o 
  -6  10  12      809.19      846.14     61.68 o 
  -4  10  12      693.98      753.28     64.10 o 
  -2  10  12     5971.56     5936.45    175.27 o 
   0  10  12      364.95      564.02     76.56 o 
   2  10  12     2734.35     3256.06    211.37 o 
   4  10  12      775.23      826.04    156.00 o 
   6  10  12       38.38       36.36     51.52 o 
 -15  11  12        6.62      110.69     53.76 o 
 -13  11  12        1.31      195.79     63.27 o 
 -11  11  12     2019.48     2049.09    140.95 o 
  -9  11  12      655.11      661.10    106.67 o 
  -7  11  12      513.96      476.17     60.56 o 
  -5  11  12     1093.53     1212.51     88.19 o 
  -3  11  12      154.32      187.71     53.69 o 
  -1  11  12      215.33      119.37     45.87 o 
   1  11  12     1694.04     1472.06    145.03 o 
   3  11  12       32.22        2.39    155.75 o 
   5  11  12        5.76       68.75     58.05 o 
 -14  12  12      154.38      192.02     61.51 o 
 -12  12  12     1766.01     1579.65    129.83 o 
 -10  12  12      875.03     1005.12    106.52 o 
  -8  12  12      130.31      259.56     54.37 o 
  -6  12  12        0.06      -41.64     49.23 o 
  -4  12  12        9.95       -8.39     36.66 o 
  -2  12  12     2440.75     2573.39    153.27 o 
   0  12  12     1467.24     1577.27    124.34 o 
   2  12  12        1.62      -40.44     57.29 o 
 -11  13  12      286.49      383.18     85.42 o 
  -9  13  12       11.14       92.87     64.75 o 
  -7  13  12      738.96      766.61     83.29 o 
  -5  13  12      515.40      648.24     89.27 o 
  -3  13  12      344.33      407.58     60.42 o 
  -1  13  12      670.02      586.04     72.70 o 
 -23   1  13        1.02       40.84     45.22 o 
 -21   1  13     3297.76     3603.72    141.01 o 
 -19   1  13    12855.49    13038.02    262.96 o 
 -17   1  13     2424.95     2228.86    101.67 o 
 -15   1  13     6615.32     6706.74    122.47 o 
 -13   1  13     1683.44     1764.76     56.87 o 
 -11   1  13      373.74      341.73     28.68 o 
  -9   1  13    21614.93    21461.11    209.30 o 
  -7   1  13    22344.55    22389.46    260.06 o 
  -5   1  13     5310.58     5236.00    132.15 o 
  -3   1  13     9669.37     8792.14    155.98 o 
  -1   1  13    11473.58    11598.67    257.85 o 
   1   1  13     2128.81     1955.03    117.01 o 
   3   1  13      757.04      782.15     49.74 o 
   5   1  13     3186.18     3162.00    108.82 o 
   7   1  13      118.06       74.49     36.43 o 
   9   1  13      315.62      198.30     63.99 o 
  11   1  13      797.25      844.81     82.20 o 
 -24   2  13        7.02      130.53     74.33 o 
 -22   2  13     1532.83     1784.56    201.19 o 
 -20   2  13       39.06       55.91     32.58 o 
 -18   2  13     3033.75     3050.60    125.09 o 
 -16   2  13      139.39      131.91     28.08 o 
 -14   2  13      851.56      856.43     45.61 o 
 -12   2  13     1963.08     2154.14     53.76 o 
 -10   2  13    16054.08    16226.50    168.25 o 
  -8   2  13       15.02       29.56     15.76 o 
  -6   2  13     2219.92     1930.39     54.20 o 
  -4   2  13     2654.04     2819.88     95.11 o 
  -2   2  13     4269.58     4663.23    130.98 o 
   0   2  13      105.49       82.45     23.40 o 
   2   2  13     6397.84     6070.66    242.91 o 
   4   2  13      118.57       93.79     31.19 o 
   6   2  13     2638.51     2593.17    131.89 o 
   8   2  13     1922.75     1909.69    120.21 o 
  10   2  13      129.99      150.69     43.04 o 
  12   2  13       77.55       78.04     41.23 o 
 -23   3  13      908.19      853.63     94.25 o 
 -21   3  13      602.27      520.32     60.61 o 
 -19   3  13       74.52       47.87     39.52 o 
 -17   3  13     3845.95     3989.49    161.62 o 
 -15   3  13     4207.23     4149.26     95.31 o 
 -13   3  13     4770.52     4243.02     92.04 o 
 -11   3  13     8725.61     8472.02    132.91 o 
  -9   3  13     3991.72     3901.25     74.02 o 
  -7   3  13     4670.50     4737.40     96.48 o 
  -5   3  13    47211.66    46114.66    933.88 o 
  -3   3  13    12476.31    12496.08    251.78 o 
  -1   3  13     5810.56     5970.62    142.80 o 
   1   3  13     4806.44     4537.31    135.54 o 
   3   3  13      528.64      651.21     57.97 o 
   5   3  13        0.75      -32.48     40.46 o 
   7   3  13    11023.25    11148.12    443.66 o 
   9   3  13     3499.94     3531.14    150.01 o 
  11   3  13      119.23      144.38     43.12 o 
 -22   4  13        2.33       60.98     42.49 o 
 -20   4  13     5430.08     5955.08    221.70 o 
 -18   4  13       59.38       -1.19     45.64 o 
 -16   4  13      106.12      153.65     32.22 o 
 -14   4  13      362.91      387.12     37.78 o 
 -12   4  13    10616.98     9716.05    126.89 o 
 -10   4  13      245.03      268.71     26.53 o 
  -8   4  13    33912.65    32997.57    362.94 o 
  -6   4  13      129.33      113.29     20.34 o 
  -4   4  13    10200.20     9908.25    172.89 o 
  -2   4  13     5587.34     5595.40    168.64 o 
   0   4  13    14895.85    14769.60    252.61 o 
   2   4  13       24.00        8.30     30.45 o 
   4   4  13    13372.75    13701.72    251.65 o 
   6   4  13       24.47        1.29     36.53 o 
   8   4  13       25.29        3.64     44.03 o 
  10   4  13      838.39      868.98     88.55 o 
 -23   5  13      446.03      390.49     71.24 o 
 -21   5  13       24.37      -19.08     46.50 o 
 -19   5  13       79.45      -15.13     35.29 o 
 -17   5  13     3521.57     3485.73    148.80 o 
 -15   5  13    10652.86    10625.63    236.69 o 
 -13   5  13     2387.32     2302.47     88.60 o 
 -11   5  13      623.00      608.50     46.66 o 
  -9   5  13      203.25      175.93     26.33 o 
  -7   5  13      140.78      109.95     21.40 o 
  -5   5  13     1190.39     1254.62     67.26 o 
  -3   5  13     8034.15     7848.01    148.08 o 
  -1   5  13    11070.29    10660.77    252.26 o 
   1   5  13      894.47      936.32     70.17 o 
   3   5  13     3666.71     3510.87    122.60 o 
   5   5  13     2886.87     2891.29    109.62 o 
   7   5  13     2842.15     2833.99    125.54 o 
   9   5  13      959.17      979.20     80.14 o 
 -22   6  13     1553.84     1553.01    124.00 o 
 -20   6  13       68.03       63.48     34.98 o 
 -18   6  13     5324.23     5273.66    209.19 o 
 -16   6  13       49.93       38.21     29.20 o 
 -14   6  13     1325.74     1144.18     72.95 o 
 -12   6  13      253.95      238.28     27.97 o 
 -10   6  13     2298.56     2113.60    118.07 o 
  -8   6  13        1.18       23.21     23.65 o 
  -6   6  13     8208.82     8006.04    352.63 o 
  -4   6  13     1623.65     1611.07     99.50 o 
  -2   6  13       12.11       51.26     21.32 o 
   0   6  13       64.79       59.76     32.12 o 
   2   6  13      535.89      666.08     56.54 o 
   4   6  13        9.86       48.19     37.61 o 
   6   6  13     2460.24     2368.12    113.11 o 
   8   6  13      537.41      499.74     59.49 o 
  10   6  13      204.30      184.18     49.54 o 
 -21   7  13      248.53      199.92     47.64 o 
 -19   7  13      217.97      185.24     48.36 o 
 -17   7  13     1207.00     1152.72    100.87 o 
 -15   7  13     2392.30     2256.27    104.17 o 
 -13   7  13     3936.70     3959.29    134.38 o 
 -11   7  13       15.60       11.33     21.24 o 
  -9   7  13        6.75        0.04     29.06 o 
  -7   7  13    14162.48    13297.69    211.18 o 
  -5   7  13      923.73      902.11     69.27 o 
  -3   7  13      851.33      907.79     68.05 o 
  -1   7  13     1058.40      973.78    103.21 o 
   1   7  13        4.55      -33.36     44.09 o 
   3   7  13     2245.44     2091.11    128.25 o 
   5   7  13     1742.51     1560.85    120.04 o 
   7   7  13       89.57      148.89     60.30 o 
   9   7  13      439.27      539.71     73.51 o 
 -20   8  13       26.43      -20.35     41.62 o 
 -18   8  13      208.40      198.79     63.28 o 
 -16   8  13      970.20      801.60     80.73 o 
 -14   8  13       10.02       17.51     51.42 o 
 -12   8  13     1025.67     1035.12     80.66 o 
 -10   8  13     1950.77     2083.55     96.42 o 
  -8   8  13        6.97       29.94     29.79 o 
  -6   8  13      973.31      997.17     71.30 o 
  -4   8  13      384.82      471.16     54.13 o 
  -2   8  13     1721.83     1647.71     91.35 o 
   0   8  13     1693.37     1384.26     97.46 o 
   2   8  13      957.31      872.15    165.56 o 
   4   8  13       69.84       81.36     51.76 o 
   6   8  13      292.80      405.58     69.25 o 
   8   8  13        7.70       15.75     35.99 o 
 -19   9  13     1032.25     1107.53    111.84 o 
 -17   9  13      491.32      788.74    113.29 o 
 -15   9  13      662.13      661.75     87.85 o 
 -13   9  13     2142.82     1921.74    264.22 o 
 -11   9  13      961.55      792.17    160.75 o 
  -9   9  13      518.04      543.97     55.08 o 
  -7   9  13    10683.40    10573.05    213.45 o 
  -5   9  13      537.65      525.46     54.83 o 
  -3   9  13      266.33      340.24     50.79 o 
  -1   9  13      781.07      731.26     73.03 o 
   1   9  13       21.02       12.59     50.37 o 
   3   9  13     3967.35     4125.04    245.74 o 
   5   9  13     1623.38     1521.43    185.44 o 
   7   9  13       38.63        0.12     49.77 o 
 -18  10  13      190.12      303.68     73.06 o 
 -16  10  13       79.68       72.25     55.02 o 
 -14  10  13        0.79      -53.37     50.42 o 
 -12  10  13      930.07      897.26    167.69 o 
 -10  10  13     1812.73     1554.08    149.53 o 
  -8  10  13      993.93      866.44     72.69 o 
  -6  10  13     2476.67     2348.81    102.52 o 
  -4  10  13       13.77       37.28     35.85 o 
  -2  10  13      703.52      990.20    145.40 o 
   0  10  13     1396.83     1547.81    150.38 o 
   2  10  13      151.63      103.35     57.44 o 
   4  10  13       20.20       12.84     56.97 o 
 -15  11  13     2236.48     2026.35    145.78 o 
 -13  11  13      106.86      223.15    130.40 o 
 -11  11  13     1435.36     1567.36    165.69 o 
  -9  11  13      179.56      212.91     55.82 o 
  -7  11  13     2904.97     2746.63    131.66 o 
  -5  11  13     7758.94     8086.64    262.18 o 
  -3  11  13     3768.90     3885.06    183.86 o 
  -1  11  13      444.78      523.68     80.65 o 
   1  11  13      819.13      668.87    103.10 o 
   3  11  13     1358.70     1484.83    158.16 o 
 -14  12  13       87.88      151.78     54.73 o 
 -12  12  13      154.31      111.48     59.45 o 
 -10  12  13      875.49      963.00    104.00 o 
  -8  12  13     1571.73     1826.61    175.06 o 
  -6  12  13      100.05      125.85     51.77 o 
  -4  12  13     1191.69     1187.61    108.50 o 
  -2  12  13      134.48      227.59     61.48 o 
   0  12  13     2044.51     1957.48    175.07 o 
  -9  13  13      605.28      527.61     74.96 o 
  -7  13  13     1705.37     1885.05    124.62 o 
  -5  13  13     1053.58     1134.66    142.39 o 
  -3  13  13      563.77      632.56     85.36 o 
 -24   0  14     1091.41     1352.01    222.38 o 
 -22   0  14        1.55      134.74    100.01 o 
 -20   0  14     4777.80     4653.85    168.24 o 
 -18   0  14       13.70       69.18     33.95 o 
 -16   0  14    27870.52    29612.31    930.93 o 
 -14   0  14      231.16      169.41     36.01 o 
 -12   0  14     7588.36     8233.65    195.93 o 
 -10   0  14     8351.47     8665.69    192.34 o 
  -8   0  14     3658.36     3103.79    121.33 o 
  -6   0  14      151.08      198.90     68.35 o 
  -4   0  14    29287.43    27125.73    907.97 o 
  -2   0  14     1903.37     1637.55     58.86 o 
   0   0  14     1138.74     1115.83    157.12 o 
   2   0  14      310.41      255.81     62.51 o 
   4   0  14    11742.99    12565.05    397.28 o 
   6   0  14     2115.59     2013.90    163.54 o 
   8   0  14     3521.62     3657.83    238.60 o 
  10   0  14     2484.50     2454.74    207.26 o 
 -23   1  14     1041.94     1433.66    152.08 o 
 -21   1  14     1356.81     1601.78     96.88 o 
 -19   1  14     6896.15     6946.90    207.10 o 
 -17   1  14     2957.50     3024.41     97.95 o 
 -15   1  14      529.23      565.12     41.29 o 
 -13   1  14    11215.18    11447.85    166.31 o 
 -11   1  14    18573.16    18628.68    267.28 o 
  -9   1  14     2897.25     2581.47     64.72 o 
  -7   1  14     4244.85     4505.08    119.39 o 
  -5   1  14      457.49      545.05     44.04 o 
  -3   1  14     1573.93     1726.30     68.37 o 
  -1   1  14    21616.17    22015.23    464.73 o 
   1   1  14     2008.23     1752.13    113.24 o 
   3   1  14      358.79      397.68     37.53 o 
   5   1  14        4.81       14.66     35.68 o 
   7   1  14     1442.67     1388.23    100.20 o 
   9   1  14      793.84      763.17     88.00 o 
  11   1  14     1843.26     1768.46    113.77 o 
 -24   2  14        8.01       73.22     84.45 o 
 -22   2  14      173.26      235.35     97.86 o 
 -20   2  14        4.64       -8.42     32.91 o 
 -18   2  14    17629.22    17410.97    351.15 o 
 -16   2  14      118.45      108.28     22.86 o 
 -14   2  14     2927.41     2988.83     68.03 o 
 -12   2  14      411.96      375.00     29.96 o 
 -10   2  14     7193.34     7002.77    124.36 o 
  -8   2  14      243.70      231.06     27.76 o 
  -6   2  14    49947.15    48209.00    799.56 o 
  -4   2  14       25.45       20.34     11.12 o 
  -2   2  14      819.02      632.80     59.82 o 
   0   2  14     8727.99     8910.32    186.58 o 
   2   2  14      876.18      984.17     77.12 o 
   4   2  14       35.99        9.88     34.88 o 
   6   2  14     3607.56     3732.34    213.58 o 
   8   2  14      694.62      682.34     77.14 o 
  10   2  14       96.62       43.97     53.63 o 
 -23   3  14      981.69     1026.07     92.36 o 
 -21   3  14     1321.32     1310.22    101.67 o 
 -19   3  14      991.60      984.03    108.74 o 
 -17   3  14     3798.06     3845.14    138.52 o 
 -15   3  14     3212.07     3406.06     88.09 o 
 -13   3  14      661.51      574.39     34.19 o 
 -11   3  14     4658.67     4574.08     97.65 o 
  -9   3  14     2346.74     2469.23     62.14 o 
  -7   3  14    10483.54    10612.69    130.85 o 
  -5   3  14     7736.68     7715.47    219.42 o 
  -3   3  14     5988.81     5621.08    170.33 o 
  -1   3  14        0.20       25.37     24.73 o 
   1   3  14     3075.98     2957.00    112.20 o 
   3   3  14       13.67        0.93     28.17 o 
   5   3  14     7132.00     7065.64    217.78 o 
   7   3  14     3091.08     3156.18    154.70 o 
   9   3  14     1670.73     1597.54    105.39 o 
 -22   4  14       25.43       22.19     38.18 o 
 -20   4  14     1013.06     1065.94     97.31 o 
 -18   4  14      201.91      225.91     71.80 o 
 -16   4  14     2730.35     2613.00     99.33 o 
 -14   4  14      657.63      657.02     50.51 o 
 -12   4  14      727.36      832.16     42.01 o 
 -10   4  14      104.62      103.42     29.10 o 
  -8   4  14      214.89      249.35     22.81 o 
  -6   4  14       13.36       22.20     18.46 o 
  -4   4  14     2977.59     3106.29     94.83 o 
  -2   4  14      619.38      563.85     57.69 o 
   0   4  14      317.46      383.78     86.52 o 
   2   4  14     1449.94     1480.89     84.67 o 
   4   4  14     3341.10     3473.71    126.91 o 
   6   4  14       10.05       17.91     28.70 o 
   8   4  14       14.60       -7.29     47.14 o 
  10   4  14      134.06      167.05     51.66 o 
 -23   5  14      514.47      571.57     83.10 o 
 -21   5  14      564.65      444.33     66.65 o 
 -19   5  14      452.93      370.87     54.55 o 
 -17   5  14     2186.01     2124.07     94.64 o 
 -15   5  14    17806.66    17711.50    273.82 o 
 -13   5  14     2601.90     2486.76     93.89 o 
 -11   5  14      167.77      197.80     23.27 o 
  -9   5  14        7.87        5.41     17.29 o 
  -7   5  14     1249.64     1363.38     81.23 o 
  -5   5  14     1811.34     1659.78     75.84 o 
  -3   5  14    18438.02    17989.31    415.80 o 
  -1   5  14     5560.71     5551.33    185.43 o 
   1   5  14       44.82       59.11     32.27 o 
   3   5  14      290.04      189.52     39.75 o 
   5   5  14     1165.64     1090.18     71.01 o 
   7   5  14     1800.36     1658.35     91.41 o 
   9   5  14     2601.08     2810.14    135.21 o 
 -22   6  14       40.58      134.31     44.95 o 
 -20   6  14      179.15       78.31     39.84 o 
 -18   6  14     1372.46     1423.90    109.81 o 
 -16   6  14      599.13      582.44     57.03 o 
 -14   6  14     2036.40     2177.94     91.62 o 
 -12   6  14      382.31      456.30     53.96 o 
 -10   6  14    15481.76    15719.94    337.66 o 
  -8   6  14     5285.28     5192.16    244.00 o 
  -6   6  14      129.69       84.48     37.35 o 
  -4   6  14        3.70       -9.26     30.53 o 
  -2   6  14      828.82     1004.97     78.39 o 
   0   6  14      421.03      403.83     53.81 o 
   2   6  14     1961.58     1908.91     91.49 o 
   4   6  14      414.20      425.58     54.97 o 
   6   6  14     1335.61     1271.34     87.43 o 
   8   6  14      173.72      111.18     37.73 o 
 -21   7  14      235.33      404.34    127.10 o 
 -19   7  14     1436.54     1192.49    104.85 o 
 -17   7  14      138.50      131.06     46.02 o 
 -15   7  14      582.24      627.66     58.34 o 
 -13   7  14     9823.96     9680.91    223.08 o 
 -11   7  14      646.05      532.37     50.32 o 
  -9   7  14     1192.72     1162.52     68.99 o 
  -7   7  14      998.86     1076.35     74.66 o 
  -5   7  14     4164.19     4206.13    170.89 o 
  -3   7  14      259.34      179.18     38.87 o 
  -1   7  14      147.97      170.83     53.40 o 
   1   7  14      175.03      116.67     53.76 o 
   3   7  14     1755.52     1841.31    124.06 o 
   5   7  14      757.93      918.95     94.36 o 
   7   7  14     3853.92     4098.22    179.11 o 
 -20   8  14     2154.54     2719.05    167.32 o 
 -18   8  14       90.53      173.86     57.90 o 
 -16   8  14     6151.89     5860.69    371.52 o 
 -14   8  14        3.13      -42.25     56.32 o 
 -12   8  14     8189.17     8232.29    205.63 o 
 -10   8  14        6.85       -9.12     47.09 o 
  -8   8  14     4515.30     4635.44    150.70 o 
  -6   8  14      105.42       79.07     41.44 o 
  -4   8  14     9637.56     9578.44    226.47 o 
  -2   8  14      147.78      144.98     41.09 o 
   0   8  14      246.22      245.04     49.36 o 
   2   8  14     1936.70     2169.13    177.85 o 
   4   8  14     1091.92     1234.88    108.18 o 
   6   8  14        4.84       39.33     43.05 o 
 -19   9  14      365.61      295.73     89.24 o 
 -17   9  14       79.12      280.04     77.76 o 
 -15   9  14     2727.82     3039.64    210.88 o 
 -13   9  14     1481.08     1372.36    140.87 o 
 -11   9  14     2210.52     2221.61    121.35 o 
  -9   9  14     2399.24     2283.46     98.93 o 
  -7   9  14      889.46      823.47     69.21 o 
  -5   9  14       25.10       21.88     28.44 o 
  -3   9  14     3895.91     4080.87    206.81 o 
  -1   9  14      466.32      441.66     62.87 o 
   1   9  14     1199.31     1259.01    134.69 o 
   3   9  14     2105.00     2010.99    178.54 o 
   5   9  14       24.88       51.52     54.91 o 
 -18  10  14     1579.83     2080.84    160.18 o 
 -16  10  14      263.54      407.65    118.90 o 
 -14  10  14     2481.39     2658.15    204.96 o 
 -12  10  14      111.29      185.06     66.33 o 
 -10  10  14      686.77      770.57     89.79 o 
  -8  10  14     1272.40     1231.62     76.71 o 
  -6  10  14     1857.05     1874.01    102.91 o 
  -4  10  14     1654.12     1715.17    101.20 o 
  -2  10  14     3263.65     3531.69    195.20 o 
   0  10  14      138.16      266.19     78.26 o 
   2  10  14       90.29      201.19     76.61 o 
   4  10  14       65.88       25.55     56.37 o 
 -15  11  14     1308.68     1344.65    121.48 o 
 -13  11  14      103.27       18.22     61.36 o 
 -11  11  14       89.54       82.60     79.56 o 
  -9  11  14      149.73      208.97    120.51 o 
  -7  11  14      243.48      324.23     55.10 o 
  -5  11  14        2.19       51.58     40.49 o 
  -3  11  14     3745.77     3484.00    178.64 o 
  -1  11  14       76.48       53.74     56.57 o 
   1  11  14       29.06      -24.92     61.49 o 
 -12  12  14      980.07     1244.66    123.37 o 
 -10  12  14       73.27      131.93     57.66 o 
  -8  12  14      184.56      264.61     66.03 o 
  -6  12  14      820.55      811.98    212.64 o 
  -4  12  14     1097.41     1153.18    108.80 o 
  -2  12  14      254.15      314.16     70.81 o 
   0  12  14        1.69       13.82     56.80 o 
 -23   1  15     2260.49     2780.31    209.47 o 
 -21   1  15      111.79       54.95     32.20 o 
 -19   1  15     3761.51     3748.41    139.08 o 
 -17   1  15      293.26      392.08     38.86 o 
 -15   1  15        7.98       -9.22     23.15 o 
 -13   1  15    13035.83    13559.01    189.59 o 
 -11   1  15    16863.28    17180.73    184.09 o 
  -9   1  15      519.89      538.93     45.29 o 
  -7   1  15    10428.72    10359.66    206.76 o 
  -5   1  15     2515.80     2660.67     88.16 o 
  -3   1  15     2845.54     2876.12     89.93 o 
  -1   1  15      943.90      944.21     58.11 o 
   1   1  15      965.78     1021.94     77.55 o 
   3   1  15      967.52      736.47     71.59 o 
   5   1  15      804.44      701.36     74.98 o 
   7   1  15     1727.57     1722.87    117.18 o 
   9   1  15      542.34      527.95     73.21 o 
 -24   2  15        8.44       24.00    122.90 o 
 -22   2  15     1823.50     2173.45    116.46 o 
 -20   2  15       42.15      143.65     46.03 o 
 -18   2  15      286.00      323.05     51.52 o 
 -16   2  15      223.50      237.09     28.47 o 
 -14   2  15    14167.20    14337.66    282.93 o 
 -12   2  15      118.48      136.76     19.48 o 
 -10   2  15     7590.40     7293.84    130.75 o 
  -8   2  15     1071.94      945.19     75.75 o 
  -6   2  15     1958.36     1982.06    130.66 o 
  -4   2  15      347.72      295.91     23.27 o 
  -2   2  15     6005.23     5847.68    137.68 o 
   0   2  15        1.40      162.64     56.91 o 
   2   2  15      315.89      324.84     51.45 o 
   4   2  15     2129.82     2193.90    121.30 o 
   6   2  15       26.69       19.18     49.89 o 
   8   2  15        5.92       41.89     89.05 o 
  10   2  15     1171.49     1054.98     92.01 o 
 -23   3  15      328.90      317.54     59.76 o 
 -21   3  15     2151.46     2512.46    127.38 o 
 -19   3  15      961.21     1053.45     81.42 o 
 -17   3  15     3518.15     3958.91    117.75 o 
 -15   3  15     5033.60     4927.47    103.59 o 
 -13   3  15     2264.87     2459.40     73.13 o 
 -11   3  15      368.56      395.28     21.83 o 
  -9   3  15    10289.99    10522.38    153.22 o 
  -7   3  15     1681.22     1602.45     48.02 o 
  -5   3  15    10212.87    10235.30    224.79 o 
  -3   3  15     8098.77     8200.00    215.39 o 
  -1   3  15     5002.88     4959.43    137.50 o 
   1   3  15      544.86      528.55     52.81 o 
   3   3  15     5618.46     5908.48    162.20 o 
   5   3  15     2088.04     2153.66    125.32 o 
   7   3  15      346.75      270.10     55.29 o 
   9   3  15      182.73      108.95     41.10 o 
 -22   4  15        8.90       20.87     35.49 o 
 -20   4  15      202.65      408.39     65.88 o 
 -18   4  15       99.63      109.23     40.42 o 
 -16   4  15     6912.10     6830.51    151.63 o 
 -14   4  15       60.20       54.92     24.32 o 
 -12   4  15    20520.28    21022.17    226.22 o 
 -10   4  15       75.66      124.22     31.13 o 
  -8   4  15      912.08      889.41     45.29 o 
  -6   4  15     1754.64     1644.53     48.46 o 
  -4   4  15    24640.13    24864.82    470.56 o 
  -2   4  15      202.89      188.07     42.46 o 
   0   4  15     3881.37     4032.65    132.74 o 
   2   4  15      409.25      469.72     52.08 o 
   4   4  15       16.45       70.05     36.40 o 
   6   4  15     1358.16     1390.16     82.22 o 
   8   4  15     4126.00     4141.05    147.29 o 
 -23   5  15        0.29      -15.85     35.42 o 
 -21   5  15     1055.81      930.15     83.87 o 
 -19   5  15     1679.22     1706.56    104.81 o 
 -17   5  15     1176.80     1125.28     79.20 o 
 -15   5  15     3217.65     3249.88    113.65 o 
 -13   5  15     5088.39     5076.89    135.61 o 
 -11   5  15       81.84       52.92     22.52 o 
  -9   5  15     2294.29     2246.20     77.82 o 
  -7   5  15    14533.43    13999.40    275.45 o 
  -5   5  15     3152.06     3057.63    119.55 o 
  -3   5  15       79.23       92.79     39.94 o 
  -1   5  15       63.85      144.75     43.60 o 
   1   5  15       27.83       89.60     30.77 o 
   3   5  15      296.23      342.66     50.94 o 
   5   5  15      777.75      695.48     61.06 o 
   7   5  15      832.15      831.55     68.89 o 
 -22   6  15     3516.13     3875.68    193.63 o 
 -20   6  15       90.83      107.47     41.35 o 
 -18   6  15     1125.95     1017.98     76.00 o 
 -16   6  15      512.71      465.73     52.12 o 
 -14   6  15     4301.80     4194.81    129.01 o 
 -12   6  15      256.44      188.13     37.14 o 
 -10   6  15    11056.59    10933.64    245.43 o 
  -8   6  15       33.84       19.38     31.55 o 
  -6   6  15     9559.60     8943.09    230.17 o 
  -4   6  15     1633.32     1581.41     98.52 o 
  -2   6  15      146.13      121.61     40.84 o 
   0   6  15      393.71      392.01     62.52 o 
   2   6  15     1481.43     1506.96     85.15 o 
   4   6  15     1593.41     1674.72     94.02 o 
   6   6  15      642.92      645.32     66.21 o 
   8   6  15        2.55        7.19     36.61 o 
 -21   7  15       75.29       80.61     64.54 o 
 -19   7  15     2331.25     2112.24    138.64 o 
 -17   7  15      318.02      336.42     61.94 o 
 -15   7  15        2.86      -11.85     27.92 o 
 -13   7  15      287.82      300.85     48.92 o 
 -11   7  15     7850.13     7257.71    171.06 o 
  -9   7  15     1336.02     1267.75     79.40 o 
  -7   7  15     1553.61     1536.67     90.01 o 
  -5   7  15     1497.38     1457.75     88.62 o 
  -3   7  15       12.07       34.70     40.75 o 
  -1   7  15      710.00      739.96    107.36 o 
   1   7  15     1712.70     1944.35    165.53 o 
   3   7  15       21.63       14.19     56.10 o 
   5   7  15     1297.40     1415.11    119.13 o 
   7   7  15      171.36      255.12     58.72 o 
 -20   8  15      298.56      262.78     67.45 o 
 -18   8  15        1.87      -67.04     49.69 o 
 -16   8  15        1.97        4.50     41.11 o 
 -14   8  15      839.93      758.50     75.77 o 
 -12   8  15       18.97       30.31     42.82 o 
 -10   8  15     1444.96     1312.52     75.48 o 
  -8   8  15      708.02      720.56     65.50 o 
  -6   8  15      996.39      858.07     70.32 o 
  -4   8  15       57.46       97.23     42.00 o 
  -2   8  15      963.15      876.58     83.61 o 
   0   8  15       12.56      -82.94     58.31 o 
   2   8  15      118.52      166.45    103.38 o 
   4   8  15       14.53        2.31     44.05 o 
   6   8  15       36.08       -1.76     42.64 o 
 -19   9  15     1235.11     1259.06    116.87 o 
 -17   9  15      867.90      827.37     93.97 o 
 -15   9  15      746.55      656.71    110.75 o 
 -13   9  15      457.84      437.64     83.49 o 
 -11   9  15     5661.33     5761.26    193.82 o 
  -9   9  15      964.72      932.67     67.08 o 
  -7   9  15      726.78      669.58     64.29 o 
  -5   9  15      149.29      152.05     41.87 o 
  -3   9  15       24.85       22.02     35.39 o 
  -1   9  15     2343.28     2133.13    129.26 o 
   1   9  15     2680.32     3019.23    213.48 o 
   3   9  15        0.73      -25.99     91.37 o 
   5   9  15      173.26      137.72     70.10 o 
 -18  10  15       84.91      105.45    238.92 o 
 -16  10  15      212.51      219.23     60.02 o 
 -14  10  15     2827.11     3107.72    355.01 o 
 -12  10  15     1247.67     1232.06    139.54 o 
 -10  10  15      767.22      652.42     71.23 o 
  -8  10  15       14.75      -10.63     31.63 o 
  -6  10  15       16.22      -15.64     30.44 o 
  -4  10  15      532.06      630.67     66.45 o 
  -2  10  15      814.26      659.98    106.66 o 
   0  10  15      254.72      352.01     86.05 o 
   2  10  15      131.12       68.39     49.80 o 
 -15  11  15     1720.48     1801.02    138.66 o 
 -13  11  15      274.73      181.15    127.99 o 
 -11  11  15      979.58     1045.48    122.10 o 
  -9  11  15     6131.80     6022.05    334.91 o 
  -7  11  15     2408.16     2289.62    120.14 o 
  -5  11  15      220.06      331.47     63.70 o 
  -3  11  15      358.05      479.92     78.20 o 
  -1  11  15      878.40      941.75    133.67 o 
   1  11  15       39.12       16.52     69.90 o 
 -12  12  15     1428.14     1641.91    119.27 o 
 -10  12  15        3.90       -1.94     53.04 o 
  -8  12  15      772.60      762.67    117.95 o 
  -6  12  15       37.83       78.00     68.65 o 
  -4  12  15     1349.82     1439.99    120.32 o 
  -2  12  15      694.96      845.85    122.30 o 
 -24   0  16       41.57       65.63     97.36 o 
 -22   0  16       16.38      -17.12     73.74 o 
 -20   0  16     2343.59     3013.21    278.97 o 
 -18   0  16      530.66      701.63     96.62 o 
 -16   0  16     5135.30     5272.58    179.34 o 
 -14   0  16     2927.88     2941.04    124.38 o 
 -12   0  16     1259.42     1471.70    103.48 o 
 -10   0  16      479.39      481.77     55.52 o 
  -8   0  16    28892.78    28130.45    724.66 o 
  -6   0  16      481.27      528.07     96.51 o 
  -4   0  16     3831.68     3707.90    258.12 o 
  -2   0  16      104.54      130.28     53.37 o 
   0   0  16    18298.46    19799.75    486.76 o 
   2   0  16     2059.88     2120.82    191.19 o 
   4   0  16    11422.63    11513.54    404.52 o 
   6   0  16     2781.38     2702.83    204.42 o 
   8   0  16     1352.41     1250.24    299.30 o 
 -23   1  16      977.65     1171.02    149.35 o 
 -21   1  16     2113.50     2048.08    141.57 o 
 -19   1  16      173.16      215.46     43.30 o 
 -17   1  16       12.67       -3.46     23.12 o 
 -15   1  16     2757.01     2829.18     87.34 o 
 -13   1  16     5626.26     5679.42    156.70 o 
 -11   1  16     5895.62     6033.04     99.45 o 
  -9   1  16     4645.55     4610.22    132.33 o 
  -7   1  16        0.86       11.82     19.32 o 
  -5   1  16     5008.68     4480.31    114.81 o 
  -3   1  16     5326.37     5125.55    138.74 o 
  -1   1  16     2396.72     2526.30     96.12 o 
   1   1  16      422.07      393.26     53.38 o 
   3   1  16      874.12     1000.40     86.60 o 
   5   1  16     1315.76     1502.76    107.71 o 
   7   1  16     7116.71     7429.22    247.00 o 
   9   1  16      180.52      154.00     54.02 o 
 -24   2  16        0.11      -15.22     53.18 o 
 -22   2  16     1708.90     1636.88    103.53 o 
 -20   2  16       50.26       22.16     36.60 o 
 -18   2  16     1399.76     1828.80     83.68 o 
 -16   2  16       55.17       71.33     21.00 o 
 -14   2  16     1235.62     1369.36     57.71 o 
 -12   2  16        6.18       13.78     15.39 o 
 -10   2  16    22239.97    22046.40    296.86 o 
  -8   2  16      373.85      371.54     31.46 o 
  -6   2  16      700.05      572.45     44.24 o 
  -4   2  16     8027.49     7334.01    248.09 o 
  -2   2  16      238.13      276.00     34.46 o 
   0   2  16      833.65      907.92     57.58 o 
   2   2  16    10680.52    11399.92    269.98 o 
   4   2  16       69.82       38.79     41.33 o 
   6   2  16      177.33      120.36     47.98 o 
   8   2  16     1383.60     1677.45    125.97 o 
 -23   3  16      115.19       12.28     36.39 o 
 -21   3  16     1030.78     1287.44    117.59 o 
 -19   3  16      493.42      549.24     55.45 o 
 -17   3  16     2183.29     2246.96     90.25 o 
 -15   3  16     3472.04     3608.70     84.04 o 
 -13   3  16      601.48      629.73     47.31 o 
 -11   3  16      255.04      307.55     25.77 o 
  -9   3  16     4404.89     4483.36     84.04 o 
  -7   3  16     2278.74     2144.84     91.75 o 
  -5   3  16      688.38      689.70     42.01 o 
  -3   3  16     1108.98     1122.58     83.95 o 
  -1   3  16      671.35      736.57     56.62 o 
   1   3  16     2814.68     2964.44    119.59 o 
   3   3  16     1078.76     1082.53     73.71 o 
   5   3  16     1338.86     1272.04     84.11 o 
   7   3  16      155.68      127.31     43.73 o 
 -22   4  16       27.21       67.94     41.24 o 
 -20   4  16      214.87      267.85     51.19 o 
 -18   4  16      321.71      308.68     41.81 o 
 -16   4  16      364.90      427.53     45.04 o 
 -14   4  16      899.94      867.19     57.40 o 
 -12   4  16     2324.94     2240.90     88.68 o 
 -10   4  16       73.28       96.42     17.68 o 
  -8   4  16     8206.29     8341.84    120.50 o 
  -6   4  16        3.02       -7.55     17.18 o 
  -4   4  16     1359.74     1457.52     92.79 o 
  -2   4  16       31.03       -5.34     35.74 o 
   0   4  16      118.35      137.25     32.39 o 
   2   4  16       86.30       39.88     31.32 o 
   4   4  16     2043.94     2065.23    104.38 o 
   6   4  16       88.84      146.38     42.67 o 
   8   4  16        2.28        2.47     43.72 o 
 -23   5  16       35.12       69.92     34.94 o 
 -21   5  16     1389.98     1418.58     99.89 o 
 -19   5  16     6480.18     6450.18    336.57 o 
 -17   5  16      584.71      531.46     50.97 o 
 -15   5  16      411.51      418.20     52.59 o 
 -13   5  16      538.59      606.05     47.04 o 
 -11   5  16        4.13        3.64     29.88 o 
  -9   5  16     4644.56     4231.03    150.69 o 
  -7   5  16    20921.17    19796.82    457.93 o 
  -5   5  16     1534.87     1498.22     89.43 o 
  -3   5  16      160.75      124.80     32.54 o 
  -1   5  16     1283.10     1107.01     90.06 o 
   1   5  16     1504.22     1600.19     91.91 o 
   3   5  16      512.43      666.42     67.32 o 
   5   5  16     3503.31     3837.98    135.61 o 
   7   5  16      696.30      671.37     64.23 o 
 -22   6  16     1319.63     1176.35    108.95 o 
 -20   6  16      332.59      246.94     80.25 o 
 -18   6  16        8.92      -48.47     40.78 o 
 -16   6  16       16.29        6.02     28.98 o 
 -14   6  16     1122.37     1194.05     70.43 o 
 -12   6  16      620.23      553.10     53.80 o 
 -10   6  16       28.85       52.35     29.10 o 
  -8   6  16       18.30       50.91     30.11 o 
  -6   6  16      896.25      931.95     80.09 o 
  -4   6  16     1098.93     1036.68     79.21 o 
  -2   6  16     9393.19     9227.13    252.31 o 
   0   6  16     1941.11     1886.07    121.76 o 
   2   6  16       88.23       87.85     30.15 o 
   4   6  16       21.71      -46.01     35.75 o 
   6   6  16       45.60      139.09     40.41 o 
 -21   7  16        0.99      -70.87     50.40 o 
 -19   7  16     1015.27     1012.03    105.62 o 
 -17   7  16     6890.93     7005.93    198.51 o 
 -15   7  16      366.62      295.92     42.06 o 
 -13   7  16      366.49      360.18     48.46 o 
 -11   7  16      302.50      361.02     52.26 o 
  -9   7  16      312.55      354.68     64.24 o 
  -7   7  16      222.02      185.87     46.96 o 
  -5   7  16     2280.30     2374.16    158.82 o 
  -3   7  16      416.97      371.60     57.47 o 
  -1   7  16      905.09     1034.81    125.19 o 
   1   7  16      110.41      162.99     61.30 o 
   3   7  16     3517.15     3686.75    183.27 o 
   5   7  16      413.91      388.62     63.01 o 
 -20   8  16     1408.78     1354.97    118.93 o 
 -18   8  16       18.09        6.86     51.51 o 
 -16   8  16     3919.78     4583.59    260.15 o 
 -14   8  16       21.63       17.70     30.59 o 
 -12   8  16     3756.28     4059.55    146.00 o 
 -10   8  16       78.25       97.71     36.16 o 
  -8   8  16    10783.24    10633.86    286.48 o 
  -6   8  16      300.05      374.13     60.89 o 
  -4   8  16      805.25      703.71     75.49 o 
  -2   8  16      187.87      242.95     51.66 o 
   0   8  16     1544.68     1589.74    227.23 o 
   2   8  16       53.26      173.77     64.88 o 
   4   8  16     3718.42     3975.72    445.03 o 
 -19   9  16      665.72      692.12     91.08 o 
 -17   9  16     1433.49     1372.54    155.58 o 
 -15   9  16      899.63      937.71    122.79 o 
 -13   9  16      579.29      582.91     98.59 o 
 -11   9  16     1132.05     1060.17     91.62 o 
  -9   9  16      465.28      473.15     56.18 o 
  -7   9  16     5861.75     5933.38    187.00 o 
  -5   9  16     2344.38     2546.25    123.76 o 
  -3   9  16      539.57      587.30     87.79 o 
  -1   9  16     1087.89     1278.84    140.70 o 
   1   9  16        0.22      -12.33    117.32 o 
   3   9  16       84.66       -1.83     53.77 o 
 -16  10  16      331.52      198.92     75.54 o 
 -14  10  16        0.11       87.24     61.88 o 
 -12  10  16      183.05      138.49     56.56 o 
 -10  10  16     2087.21     2086.38    122.96 o 
  -8  10  16      688.83      641.19     66.75 o 
  -6  10  16     3962.60     4395.91    165.67 o 
  -4  10  16      140.90      102.13     43.27 o 
  -2  10  16      695.09      755.44    191.25 o 
   0  10  16      462.41      348.52    161.93 o 
   2  10  16     2434.19     2611.31    212.63 o 
 -15  11  16      364.40      353.19     72.62 o 
 -13  11  16       22.51       -1.17     62.01 o 
 -11  11  16      164.01      241.78     68.12 o 
  -9  11  16      120.21       90.47     45.77 o 
  -7  11  16     2375.10     2395.50    150.11 o 
  -5  11  16       18.33       78.98    122.60 o 
  -3  11  16        4.21      -43.02     57.10 o 
  -1  11  16       30.98       -9.78     59.79 o 
 -10  12  16        5.45       38.77     54.91 o 
  -8  12  16      243.32      163.94     64.84 o 
  -6  12  16      814.03     1040.01    137.26 o 
 -23   1  17      635.22      736.78    112.70 o 
 -21   1  17     1485.00     1484.89    146.93 o 
 -19   1  17        5.53      -38.68     40.97 o 
 -17   1  17       74.69      109.85     24.03 o 
 -15   1  17     5629.50     5464.97    123.88 o 
 -13   1  17      223.19      223.65     23.88 o 
 -11   1  17     5867.42     6045.73    239.33 o 
  -9   1  17       13.06       72.14     42.52 o 
  -7   1  17     1645.62     1702.47     83.09 o 
  -5   1  17     1690.54     1696.40     98.60 o 
  -3   1  17      655.12      599.37     68.23 o 
  -1   1  17     1020.98      977.26     57.61 o 
   1   1  17     1476.31     1392.34     95.09 o 
   3   1  17     2148.04     2188.83    125.29 o 
   5   1  17     2105.48     2215.89    134.58 o 
   7   1  17       26.98      126.55     54.87 o 
 -24   2  17        2.30      100.89     59.95 o 
 -22   2  17       19.35      110.46     53.34 o 
 -20   2  17       58.22       31.21     30.65 o 
 -18   2  17     9262.84     9121.15    231.46 o 
 -16   2  17       77.18      108.36     21.43 o 
 -14   2  17     7939.41     7802.49    164.84 o 
 -12   2  17      597.46      604.30     36.08 o 
 -10   2  17     1626.12     1666.58     51.82 o 
  -8   2  17       47.97       64.46     27.48 o 
  -6   2  17     4452.62     4078.05    140.76 o 
  -4   2  17      150.34      124.58     23.08 o 
  -2   2  17     4311.07     4072.98    119.84 o 
   0   2  17      394.13      394.86     61.01 o 
   2   2  17      590.30      637.20     56.76 o 
   4   2  17      757.79      683.94     76.72 o 
   6   2  17     2897.78     3016.12    159.68 o 
   8   2  17      442.26      423.13     69.85 o 
 -23   3  17      733.77      790.12     79.86 o 
 -21   3  17      622.24      824.49     77.02 o 
 -19   3  17      778.22      773.04     58.87 o 
 -17   3  17      446.67      606.36     44.97 o 
 -15   3  17      808.72      792.43     43.45 o 
 -13   3  17     1002.00      953.58     34.53 o 
 -11   3  17      101.86       94.84     19.70 o 
  -9   3  17     4754.03     4715.42    111.70 o 
  -7   3  17     4348.64     4060.78    140.70 o 
  -5   3  17     4506.12     4024.18    163.62 o 
  -3   3  17      883.28      796.70     74.97 o 
  -1   3  17     3170.96     3167.01    115.76 o 
   1   3  17      109.69      147.47     31.10 o 
   3   3  17      341.26      246.77     38.91 o 
   5   3  17     2185.38     2140.11    131.43 o 
   7   3  17     1354.97     1306.09    111.02 o 
 -22   4  17      103.68       74.86     39.60 o 
 -20   4  17     3594.14     3652.94    121.35 o 
 -18   4  17       88.93       99.85     27.42 o 
 -16   4  17     8649.91     8972.95    175.00 o 
 -14   4  17       12.62        8.19     21.94 o 
 -12   4  17     1905.84     1888.15     92.93 o 
 -10   4  17      754.28      732.91     38.96 o 
  -8   4  17     8087.03     7706.37    130.67 o 
  -6   4  17       10.54       44.60     41.02 o 
  -4   4  17    13815.49    13532.11    297.34 o 
  -2   4  17      157.17      161.99     46.96 o 
   0   4  17       21.77       66.84     31.03 o 
   2   4  17      773.46      750.65     62.98 o 
   4   4  17     8472.42     8451.92    272.46 o 
   6   4  17      108.73       93.34     39.61 o 
 -23   5  17       21.16       37.53     50.80 o 
 -21   5  17      810.73      848.00     78.18 o 
 -19   5  17     2672.33     2852.04    133.96 o 
 -17   5  17     2028.68     1829.62     91.17 o 
 -15   5  17     2134.23     2129.11     94.32 o 
 -13   5  17     1176.99     1141.10     83.95 o 
 -11   5  17     2118.14     2240.02    148.32 o 
  -9   5  17      235.33      223.36     41.61 o 
  -7   5  17        1.99       -7.47     22.97 o 
  -5   5  17     4021.07     3709.20    144.24 o 
  -3   5  17      352.98      251.55     61.43 o 
  -1   5  17      109.00       74.84     40.07 o 
   1   5  17     2718.38     2820.42    124.78 o 
   3   5  17      727.69      747.57     85.40 o 
   5   5  17      323.74      374.77     58.01 o 
 -22   6  17        4.87       -3.01     41.64 o 
 -20   6  17      144.50       99.15     50.91 o 
 -18   6  17     6998.42     6775.38    196.89 o 
 -16   6  17       44.13        4.70     27.96 o 
 -14   6  17     5358.50     5818.88    176.50 o 
 -12   6  17       70.03       21.53     65.77 o 
 -10   6  17     4814.89     4198.37    149.85 o 
  -8   6  17     2403.13     2317.76    117.07 o 
  -6   6  17     3269.91     3534.33    151.96 o 
  -4   6  17       27.18       73.72     35.24 o 
  -2   6  17     2206.71     2155.78    125.81 o 
   0   6  17      209.09      229.91     52.03 o 
   2   6  17     2050.69     2039.92    102.66 o 
   4   6  17      362.81      336.29     54.99 o 
   6   6  17     1930.93     2236.27    142.24 o 
 -21   7  17        1.98       -4.07     37.51 o 
 -19   7  17       10.73       60.20     42.69 o 
 -17   7  17      260.13      339.31     50.65 o 
 -15   7  17     2164.99     1945.13    108.71 o 
 -13   7  17      124.34       46.92     34.04 o 
 -11   7  17     1320.36     1452.18    158.08 o 
  -9   7  17       20.19       44.02     45.27 o 
  -7   7  17      305.36      257.24     61.97 o 
  -5   7  17        1.67       11.14     32.39 o 
  -3   7  17     3681.68     3921.60    149.86 o 
  -1   7  17        4.27       29.78     56.52 o 
   1   7  17      818.75      863.28    124.81 o 
   3   7  17      115.61      134.28    125.91 o 
   5   7  17      192.52      164.80     61.91 o 
 -20   8  17        2.21       56.06     50.83 o 
 -18   8  17      212.23       83.21     54.42 o 
 -16   8  17      977.97     1106.45    136.03 o 
 -14   8  17      746.25      763.49     71.97 o 
 -12   8  17      261.67      276.00     53.07 o 
 -10   8  17      147.71      132.62     37.08 o 
  -8   8  17     1610.42     1462.02     95.81 o 
  -6   8  17      825.38      806.55     81.73 o 
  -4   8  17      737.50      693.85     76.90 o 
  -2   8  17       42.18       32.30     47.47 o 
   0   8  17       27.85       -2.93     77.03 o 
   2   8  17       39.59        6.19     62.89 o 
   4   8  17      548.96      894.59    140.62 o 
 -19   9  17      455.50      358.27    113.27 o 
 -17   9  17      261.07      184.29     66.31 o 
 -15   9  17      547.82      496.15     95.49 o 
 -13   9  17      680.79      692.52     73.73 o 
 -11   9  17     1445.86     1226.33    110.60 o 
  -9   9  17       32.36      -16.42     33.14 o 
  -7   9  17      255.75      302.44     56.96 o 
  -5   9  17     1076.98     1070.77    116.91 o 
  -3   9  17     1961.92     1878.97    126.66 o 
  -1   9  17      147.74      107.21     60.75 o 
   1   9  17      947.71     1041.36    145.57 o 
 -16  10  17      431.61      437.60    136.86 o 
 -14  10  17       71.00      106.51     55.44 o 
 -12  10  17       20.42       18.13     45.36 o 
 -10  10  17      318.45      268.89     62.95 o 
  -8  10  17       54.06       87.92     37.93 o 
  -6  10  17     1341.14     1325.79     95.57 o 
  -4  10  17      556.88      626.25    103.93 o 
  -2  10  17       88.72       89.29    129.31 o 
   0  10  17      544.56      392.10    101.16 o 
 -13  11  17     1981.47     2295.29    256.34 o 
 -11  11  17      235.48      235.66     63.39 o 
  -9  11  17      135.64       30.56     48.72 o 
  -7  11  17      551.37      798.77    214.02 o 
  -5  11  17      333.44      474.13     81.31 o 
  -3  11  17      321.87      327.25     96.47 o 
 -24   0  18     2748.68     3105.39    312.81 o 
 -22   0  18      179.03      112.85     72.21 o 
 -20   0  18     3245.52     3404.97    207.67 o 
 -18   0  18      290.65      258.31     47.40 o 
 -16   0  18      172.01      353.89     58.00 o 
 -14   0  18        1.38       19.43     33.05 o 
 -12   0  18    11976.79    11401.84    322.02 o 
 -10   0  18      974.56     1140.33    140.13 o 
  -8   0  18      208.87      260.26     73.96 o 
  -6   0  18     2393.34     2408.30    219.04 o 
  -4   0  18     4341.68     4244.21    207.06 o 
  -2   0  18      414.62      403.31     79.82 o 
   0   0  18    17482.01    18027.61    687.28 o 
   2   0  18      953.78     1125.52    208.48 o 
   4   0  18      169.35       61.03     70.93 o 
   6   0  18      310.38      415.48     99.02 o 
 -23   1  18        0.50      112.17     70.27 o 
 -21   1  18      257.71      322.37     62.13 o 
 -19   1  18      877.88      862.68     79.40 o 
 -17   1  18      818.62      818.73     61.86 o 
 -15   1  18     1590.21     1724.44     70.74 o 
 -13   1  18     4911.76     4987.06    115.74 o 
 -11   1  18      135.39      147.72     29.96 o 
  -9   1  18      220.86      234.61     55.68 o 
  -7   1  18     3593.71     3311.02    149.11 o 
  -5   1  18     4974.15     5059.17    178.55 o 
  -3   1  18     1125.04      921.26     86.52 o 
  -1   1  18     3266.74     3558.06    145.59 o 
   1   1  18      341.54      454.41     61.69 o 
   3   1  18     6554.55     6720.43    224.84 o 
   5   1  18     1135.54     1151.68    102.19 o 
   7   1  18      185.21      101.51     55.27 o 
 -24   2  18        0.02       37.58     63.96 o 
 -22   2  18     4343.49     4880.30    211.18 o 
 -20   2  18       11.86       28.20     35.47 o 
 -18   2  18     2973.65     3269.90    129.43 o 
 -16   2  18      318.39      296.71     29.81 o 
 -14   2  18     2088.29     1964.97     68.64 o 
 -12   2  18      118.29      139.19     27.51 o 
 -10   2  18     2347.85     2300.88     81.87 o 
  -8   2  18     1516.85     1457.01     86.21 o 
  -6   2  18      297.31      226.52     40.49 o 
  -4   2  18       91.75       64.34     39.78 o 
  -2   2  18     7315.48     7661.90    240.18 o 
   0   2  18       23.26       -5.62     34.19 o 
   2   2  18     1727.27     1877.84    116.81 o 
   4   2  18     3765.26     3978.67    177.42 o 
   6   2  18      238.17      181.89     54.32 o 
 -23   3  18      618.87      824.88     81.40 o 
 -21   3  18      572.96      563.26     56.45 o 
 -19   3  18     2234.13     2282.95    106.79 o 
 -17   3  18      152.15      206.06     31.45 o 
 -15   3  18        2.14       -4.37     24.49 o 
 -13   3  18      365.50      406.32     43.81 o 
 -11   3  18      816.97      889.47     46.05 o 
  -9   3  18     1043.72      991.15     47.41 o 
  -7   3  18      716.27      792.41     85.01 o 
  -5   3  18      362.50      461.63     58.13 o 
  -3   3  18      344.43      437.09     56.99 o 
  -1   3  18      882.98      724.71     78.87 o 
   1   3  18     1691.77     1767.81    111.23 o 
   3   3  18      321.52      308.55     55.96 o 
   5   3  18       99.96       46.45     41.61 o 
 -22   4  18       59.38      100.45     39.42 o 
 -20   4  18      181.53      193.35     36.10 o 
 -18   4  18      474.01      439.46     45.80 o 
 -16   4  18     1266.77     1213.73     66.37 o 
 -14   4  18      407.05      434.90     39.31 o 
 -12   4  18     2551.85     2811.48    102.05 o 
 -10   4  18      299.34      305.42     27.95 o 
  -8   4  18     1278.35     1382.87     88.32 o 
  -6   4  18     1600.33     1606.24     96.65 o 
  -4   4  18      376.18      303.24     56.63 o 
  -2   4  18        4.20      -12.39     38.56 o 
   0   4  18     3686.76     3741.82    180.83 o 
   2   4  18       15.91       69.66     42.87 o 
   4   4  18        2.45       40.33     43.77 o 
   6   4  18       18.23      -14.75     45.65 o 
 -23   5  18      343.36      412.57    106.21 o 
 -21   5  18      447.00      455.70     61.24 o 
 -19   5  18     1916.08     2035.75    108.87 o 
 -17   5  18       80.93       41.01     28.78 o 
 -15   5  18       79.98       32.38     24.58 o 
 -13   5  18     3826.68     3887.34    147.42 o 
 -11   5  18     7391.73     7152.30    255.55 o 
  -9   5  18       94.80      107.94     40.94 o 
  -7   5  18       65.26      125.76     36.17 o 
  -5   5  18     1000.66      813.79    106.94 o 
  -3   5  18     1666.78     1661.86    108.61 o 
  -1   5  18     1060.74     1293.02    103.24 o 
   1   5  18     4196.79     4082.17    192.13 o 
   3   5  18      447.31      301.96     57.89 o 
   5   5  18      115.49      102.88     39.31 o 
 -22   6  18      237.92      212.57     55.72 o 
 -20   6  18        0.01        2.68     35.44 o 
 -18   6  18      671.30      726.89     69.69 o 
 -16   6  18       53.03       78.54     29.67 o 
 -14   6  18     1376.75     1420.04     93.90 o 
 -12   6  18      447.40      431.14     62.82 o 
 -10   6  18      329.58      281.13     49.92 o 
  -8   6  18      389.05      328.40     51.96 o 
  -6   6  18     3809.43     3342.67    121.17 o 
  -4   6  18     3420.13     3323.63    148.68 o 
  -2   6  18       14.54       41.94     58.15 o 
   0   6  18      466.28      466.60     70.56 o 
   2   6  18      224.94      280.80     52.23 o 
   4   6  18       59.20       85.49     43.89 o 
 -21   7  18     1737.22     1841.31    144.93 o 
 -19   7  18       90.34      143.22     91.85 o 
 -17   7  18      996.10     1088.50     75.53 o 
 -15   7  18     1664.89     1594.87     90.57 o 
 -13   7  18      121.84      104.35     44.00 o 
 -11   7  18       26.78       23.17     44.80 o 
  -9   7  18     4648.78     4777.52    201.33 o 
  -7   7  18     1396.47     1341.67     97.18 o 
  -5   7  18        1.96      -27.68     52.45 o 
  -3   7  18      115.31      182.55     57.13 o 
  -1   7  18     1352.75     1508.92    122.76 o 
   1   7  18      374.44      410.31     98.62 o 
   3   7  18     3216.29     3312.52    242.13 o 
 -20   8  18     1076.87     1204.56    117.30 o 
 -18   8  18       19.66       72.82    192.61 o 
 -16   8  18     3103.31     3423.63    231.56 o 
 -14   8  18      182.47      157.40     42.06 o 
 -12   8  18     5983.83     6061.65    350.44 o 
 -10   8  18      799.46      793.89     72.00 o 
  -8   8  18     1354.31     1592.48    102.03 o 
  -6   8  18      144.18       56.29     44.07 o 
  -4   8  18     1971.12     2135.53    136.68 o 
  -2   8  18      310.60      338.89     71.67 o 
   0   8  18     6019.63     5926.53    312.09 o 
   2   8  18     1036.70     1024.40    137.18 o 
 -17   9  18      313.18      310.49    120.90 o 
 -15   9  18      184.49      175.90     56.24 o 
 -13   9  18      137.90      114.79     54.58 o 
 -11   9  18     3322.71     3530.13    183.70 o 
  -9   9  18     3457.69     3391.06    166.07 o 
  -7   9  18      472.37      418.23     67.81 o 
  -5   9  18       79.43      148.51     56.05 o 
  -3   9  18        1.33       43.26     43.59 o 
  -1   9  18      113.07       72.59     63.83 o 
   1   9  18     3400.14     3546.68    383.50 o 
 -16  10  18       13.82      -40.47     69.09 o 
 -14  10  18     2896.70     3154.72    188.12 o 
 -12  10  18        0.71      -13.82     46.31 o 
 -10  10  18     2071.69     2318.58    153.71 o 
  -8  10  18      575.41      537.14     65.77 o 
  -6  10  18      603.37      538.92     74.45 o 
  -4  10  18      368.77      242.57     86.34 o 
  -2  10  18     2010.29     1726.15    170.98 o 
 -13  11  18       81.16       -8.80     52.45 o 
 -11  11  18      240.51      122.18     51.52 o 
  -9  11  18      409.10      271.77     77.52 o 
  -7  11  18      613.07      907.62    139.55 o 
  -5  11  18        0.34      -72.91    189.08 o 
 -23   1  19        5.66      -81.71     54.47 o 
 -21   1  19       18.45      -20.44     34.01 o 
 -19   1  19     3005.95     3147.95    117.89 o 
 -17   1  19       11.92        7.64     23.29 o 
 -15   1  19     1456.78     1554.24     68.70 o 
 -13   1  19      729.82      770.14     53.31 o 
 -11   1  19      818.43      855.15     75.77 o 
  -9   1  19     1005.20      930.11     96.30 o 
  -7   1  19     2559.80     2671.34    127.66 o 
  -5   1  19        1.48      -27.84     47.50 o 
  -3   1  19     1416.83     1366.38    104.71 o 
  -1   1  19      229.01      288.71     55.96 o 
   1   1  19     2947.57     3109.39    149.84 o 
   3   1  19      304.81      382.59     68.31 o 
   5   1  19     1565.20     1705.41    125.08 o 
 -24   2  19       15.96      -27.67     96.41 o 
 -22   2  19     2662.16     2652.22    196.32 o 
 -20   2  19        9.79       -9.86     30.17 o 
 -18   2  19     8793.63     8817.92    199.82 o 
 -16   2  19       32.78       55.20     22.26 o 
 -14   2  19       44.51       58.46     22.55 o 
 -12   2  19      112.59      104.36     27.61 o 
 -10   2  19     8408.56     8254.98    185.79 o 
  -8   2  19       21.82       41.93     30.88 o 
  -6   2  19     7174.54     7445.25    219.66 o 
  -4   2  19      157.27      185.04     56.24 o 
  -2   2  19      865.08      797.63     73.56 o 
   0   2  19     1637.43     1617.79    107.03 o 
   2   2  19     2777.10     2762.49    145.36 o 
   4   2  19      396.06      437.99     66.15 o 
 -23   3  19      353.18      376.71     79.78 o 
 -21   3  19      223.80      220.79     66.60 o 
 -19   3  19     3046.88     2907.30    121.22 o 
 -17   3  19      524.18      618.22     61.75 o 
 -15   3  19     2673.78     2655.75    132.43 o 
 -13   3  19     2120.04     2189.02     85.41 o 
 -11   3  19      611.57      619.06     40.11 o 
  -9   3  19     4915.00     4856.56    140.54 o 
  -7   3  19      584.85      674.30     66.39 o 
  -5   3  19     3723.23     3720.80    157.07 o 
  -3   3  19      264.60      352.23     59.16 o 
  -1   3  19      142.50      130.65     46.90 o 
   1   3  19     2078.87     2126.50    125.70 o 
   3   3  19     1896.13     1986.07    127.85 o 
   5   3  19      246.33      233.73     56.98 o 
 -22   4  19      114.09      114.97     45.37 o 
 -20   4  19     2677.56     3206.61    119.22 o 
 -18   4  19       14.10       47.72     41.39 o 
 -16   4  19     9708.33     9516.63    238.56 o 
 -14   4  19      106.93       93.65     32.45 o 
 -12   4  19     4385.16     4232.93    127.46 o 
 -10   4  19      326.78      239.16     44.80 o 
  -8   4  19    17683.53    18267.57    347.70 o 
  -6   4  19       31.17        0.25     38.65 o 
  -4   4  19      417.79      291.05     63.59 o 
  -2   4  19     1431.76     1507.23    110.38 o 
   0   4  19     5806.24     5978.44    232.55 o 
   2   4  19       47.25       51.24     49.95 o 
   4   4  19     4454.75     4497.84    208.36 o 
 -21   5  19      175.12      127.60     42.11 o 
 -19   5  19     1197.06     1133.66     79.08 o 
 -17   5  19      706.16      729.78     63.79 o 
 -15   5  19      404.93      517.22     50.29 o 
 -13   5  19      928.69      907.72     74.78 o 
 -11   5  19     1578.41     1608.22    100.46 o 
  -9   5  19     2464.84     2110.10    119.10 o 
  -7   5  19     2333.66     2263.29    101.01 o 
  -5   5  19     1649.50     1810.39    109.84 o 
  -3   5  19     2069.72     1984.55    123.26 o 
  -1   5  19      181.72      238.98     61.83 o 
   1   5  19      638.77      697.97     85.84 o 
   3   5  19      202.38      237.62     56.67 o 
 -22   6  19     1579.67     1468.44    126.96 o 
 -20   6  19       12.61       62.15     45.41 o 
 -18   6  19     3662.00     4263.89    168.20 o 
 -16   6  19      393.60      493.35     61.12 o 
 -14   6  19       60.67       61.19     34.52 o 
 -12   6  19      319.58      432.36     77.97 o 
 -10   6  19    13052.40    12482.89    509.30 o 
  -8   6  19       80.20       74.98     53.12 o 
  -6   6  19      734.47      900.86     87.06 o 
  -4   6  19       80.58      105.53     35.29 o 
  -2   6  19      299.09      296.46     68.31 o 
   0   6  19     1236.47     1106.25    106.52 o 
   2   6  19     5156.21     5227.90    204.54 o 
 -19   7  19      499.22      600.05    107.80 o 
 -17   7  19       33.04      123.31     37.31 o 
 -15   7  19      876.40      946.19     79.96 o 
 -13   7  19       12.53       44.32     45.21 o 
 -11   7  19     2168.79     2110.27    178.46 o 
  -9   7  19      185.43       67.30     48.14 o 
  -7   7  19     5465.26     5338.84    197.65 o 
  -5   7  19       15.26      -68.75     45.83 o 
  -3   7  19       56.31      123.57     80.72 o 
  -1   7  19       43.83      150.48     52.02 o 
   1   7  19      446.96      289.66     83.32 o 
 -18   8  19      312.80      223.48     84.62 o 
 -16   8  19      992.56      997.16     90.49 o 
 -14   8  19       76.36       57.22     40.06 o 
 -12   8  19     1596.79     1467.82    171.02 o 
 -10   8  19      517.45      729.27     99.29 o 
  -8   8  19     1636.42     1585.43    116.98 o 
  -6   8  19      331.69      341.35     72.74 o 
  -4   8  19        4.43        9.30     45.51 o 
  -2   8  19       56.63       89.07     49.91 o 
   0   8  19     1509.86     1323.63    158.59 o 
 -17   9  19       61.90       81.33     59.23 o 
 -15   9  19      874.56      995.49     93.47 o 
 -13   9  19      237.45      265.45     62.14 o 
 -11   9  19     1038.33     1104.04    107.00 o 
  -9   9  19      343.10      346.41     64.59 o 
  -7   9  19      680.41      613.36     76.30 o 
  -5   9  19      286.95      273.14     56.18 o 
  -3   9  19     1356.27     1360.06    115.08 o 
  -1   9  19      258.05      434.55    107.57 o 
 -14  10  19       34.65        8.88     44.66 o 
 -12  10  19       96.80       49.08     47.25 o 
 -10  10  19      839.08      948.03    105.24 o 
  -8  10  19      789.55      918.58     84.72 o 
  -6  10  19        2.47       14.38     50.49 o 
  -4  10  19      818.64      676.73    113.94 o 
 -24   0  20     1065.08     1270.22    203.39 o 
 -22   0  20      101.65       78.57     56.43 o 
 -20   0  20       43.46      -11.00     84.00 o 
 -18   0  20       16.70       25.96     45.43 o 
 -16   0  20     8024.92     7872.24    301.04 o 
 -14   0  20     1067.95     1182.26     85.70 o 
 -12   0  20      132.60      125.61     82.05 o 
 -10   0  20     2116.94     1974.42    192.85 o 
  -8   0  20      331.36      200.89     85.73 o 
  -6   0  20        8.55        2.20     47.02 o 
  -4   0  20    22695.93    23062.63    551.01 o 
  -2   0  20       96.64       15.07     55.25 o 
   0   0  20      180.21      151.18     64.12 o 
   2   0  20     3117.63     3358.63    231.26 o 
   4   0  20     3954.57     4132.11    268.37 o 
 -23   1  20      165.17       53.45     53.02 o 
 -21   1  20       11.20       12.64     37.35 o 
 -19   1  20      476.18      566.24     81.30 o 
 -17   1  20      667.61      657.33     47.98 o 
 -15   1  20      339.57      312.61     34.07 o 
 -13   1  20     1864.08     2136.16     87.04 o 
 -11   1  20     1971.16     1751.68    109.31 o 
  -9   1  20     1241.87     1280.49    113.86 o 
  -7   1  20       10.58       21.68     32.31 o 
  -5   1  20     3701.85     3846.77    167.97 o 
  -3   1  20      448.09      503.82     59.60 o 
  -1   1  20     5797.43     5879.60    201.30 o 
   1   1  20     2846.03     2926.54    150.19 o 
   3   1  20     2094.12     2308.98    141.48 o 
 -22   2  20      932.94     1098.87    107.98 o 
 -20   2  20      220.76      235.38     41.21 o 
 -18   2  20      395.22      500.76     50.86 o 
 -16   2  20        0.26      -30.40     24.98 o 
 -14   2  20     5317.66     5311.21    138.46 o 
 -12   2  20        3.01       25.34     22.97 o 
 -10   2  20     1650.34     1621.26    102.81 o 
  -8   2  20      589.83      605.76     66.03 o 
  -6   2  20     2032.62     2217.27    172.01 o 
  -4   2  20      171.45       97.03     37.48 o 
  -2   2  20     3570.32     3536.21    152.00 o 
   0   2  20     2454.44     2595.31    140.25 o 
   2   2  20       32.19       63.69     45.84 o 
   4   2  20       28.21      -51.17     48.83 o 
 -23   3  20      426.25      481.34     73.41 o 
 -21   3  20      312.23      397.12     47.83 o 
 -19   3  20      578.35      567.99     65.33 o 
 -17   3  20        8.92       47.66     34.73 o 
 -15   3  20     4793.49     4427.11    184.75 o 
 -13   3  20     1519.01     1589.24     74.14 o 
 -11   3  20     1350.62     1250.80     69.55 o 
  -9   3  20      860.85      768.16     81.07 o 
  -7   3  20      235.65      276.45     47.56 o 
  -5   3  20     1113.81     1119.72     91.44 o 
  -3   3  20     2829.27     2871.82    152.89 o 
  -1   3  20      143.28       49.42     43.90 o 
   1   3  20      198.69      134.81     49.52 o 
   3   3  20      175.22      243.72     57.07 o 
 -22   4  20       13.73       -6.77     38.26 o 
 -20   4  20      155.77      245.25     47.89 o 
 -18   4  20      147.31      135.15     45.05 o 
 -16   4  20      554.01      747.77     81.03 o 
 -14   4  20        1.58      -20.40     36.91 o 
 -12   4  20     1089.47     1152.70     87.96 o 
 -10   4  20     1643.82     1620.58    107.35 o 
  -8   4  20      822.21      885.94    110.00 o 
  -6   4  20     1368.60     1481.39     99.80 o 
  -4   4  20      789.24      923.39     86.95 o 
  -2   4  20      145.05      156.45     48.25 o 
   0   4  20       59.82       66.61     42.13 o 
   2   4  20       43.87      116.25     47.86 o 
 -21   5  20      139.16      159.91     45.03 o 
 -19   5  20      559.80      672.94     66.17 o 
 -17   5  20     1408.14     1530.91    103.11 o 
 -15   5  20      681.02      653.65     58.19 o 
 -13   5  20      206.27      152.21     55.24 o 
 -11   5  20     2555.25     2597.37    178.44 o 
  -9   5  20     1234.56     1200.73     96.57 o 
  -7   5  20     2497.98     2261.59    105.55 o 
  -5   5  20     2148.41     2231.16    126.95 o 
  -3   5  20     4926.85     4868.77    200.22 o 
  -1   5  20        8.22      -49.00     46.35 o 
   1   5  20      252.69      320.35     54.03 o 
   3   5  20      163.96      145.44     50.22 o 
 -20   6  20      127.38      161.22     46.59 o 
 -18   6  20      440.39      482.11     63.36 o 
 -16   6  20      241.35      287.09     59.84 o 
 -14   6  20       48.57      -13.80     39.94 o 
 -12   6  20     1779.56     1680.77    149.95 o 
 -10   6  20        1.95       85.31     63.67 o 
  -8   6  20     2192.24     1981.34    121.27 o 
  -6   6  20     2674.93     2820.49    153.74 o 
  -4   6  20      118.86      128.35     39.65 o 
  -2   6  20       23.01       79.06     50.00 o 
   0   6  20      110.23      160.17     80.13 o 
   2   6  20      673.83      769.15     90.07 o 
 -19   7  20      635.28      663.11     88.22 o 
 -17   7  20        4.04       56.14     39.73 o 
 -15   7  20       25.05       44.29     39.59 o 
 -13   7  20     3227.92     3659.15    229.34 o 
 -11   7  20     1556.56     1482.65    146.27 o 
  -9   7  20        6.62        0.40     49.17 o 
  -7   7  20     2453.08     2388.77    138.25 o 
  -5   7  20      442.37      495.99     68.21 o 
  -3   7  20     1020.36      970.40    120.59 o 
  -1   7  20     6843.91     7061.39    227.88 o 
   1   7  20     1438.95     1332.47    134.19 o 
 -18   8  20       52.26       33.99     51.77 o 
 -16   8  20     2413.99     2475.16    164.14 o 
 -14   8  20      384.69      406.74     61.05 o 
 -12   8  20     2311.06     2331.26    156.22 o 
 -10   8  20       66.85       26.47     42.32 o 
  -8   8  20     4384.82     4527.02    200.77 o 
  -6   8  20      912.78      983.98     97.90 o 
  -4   8  20     5314.14     5062.90    233.39 o 
  -2   8  20     1892.05     1858.21    139.41 o 
 -17   9  20       78.92       59.25     50.39 o 
 -15   9  20       79.77      124.42     55.82 o 
 -13   9  20      553.41      667.38     91.82 o 
 -11   9  20     1328.85     1388.61    123.20 o 
  -9   9  20      559.31      530.63     73.81 o 
  -7   9  20        7.32       23.19     44.79 o 
  -5   9  20      119.88       95.56     47.50 o 
  -3   9  20     3078.55     3198.98    235.52 o 
 -12  10  20      260.72      422.73     81.13 o 
 -10  10  20        6.42      -89.20     59.46 o 
  -8  10  20       34.17      -12.10     36.97 o 
  -6  10  20     1983.73     1877.85    175.08 o 
 -23   1  21     1094.95     1178.41    126.22 o 
 -21   1  21       11.62       10.87     37.10 o 
 -19   1  21      661.03      627.11     57.56 o 
 -17   1  21      529.16      565.98     46.86 o 
 -15   1  21      463.29      386.54     45.53 o 
 -13   1  21      999.06     1053.27     77.55 o 
 -11   1  21     6324.33     6252.30    250.88 o 
  -9   1  21       25.65       62.39     37.38 o 
  -7   1  21     1404.50     1520.04    107.22 o 
  -5   1  21      104.88      100.77     36.72 o 
  -3   1  21     2691.44     2964.45    140.58 o 
  -1   1  21     2676.06     2860.04    145.78 o 
   1   1  21     3167.87     3369.99    166.59 o 
   3   1  21       55.43      106.91     48.09 o 
 -22   2  21     3959.58     4055.05    171.23 o 
 -20   2  21        4.38        6.29     36.18 o 
 -18   2  21       20.87       26.75     26.91 o 
 -16   2  21      528.67      593.42     60.99 o 
 -14   2  21     4080.79     3886.78    120.48 o 
 -12   2  21      239.58      261.78     52.56 o 
 -10   2  21     5669.85     5724.58    184.64 o 
  -8   2  21       61.29       36.28     32.30 o 
  -6   2  21       36.10       80.11     38.92 o 
  -4   2  21     1115.99     1256.11    140.80 o 
  -2   2  21     3605.91     3766.01    162.10 o 
   0   2  21       37.77       11.41     43.78 o 
   2   2  21     1270.91     1344.57    110.47 o 
 -23   3  21      351.18      347.35     96.96 o 
 -21   3  21     1806.68     2080.28    106.13 o 
 -19   3  21     1838.62     1955.92    109.96 o 
 -17   3  21      233.08      247.62     43.40 o 
 -15   3  21      181.90      166.14     43.71 o 
 -13   3  21     2881.65     2637.46    133.43 o 
 -11   3  21       17.61       51.63     47.05 o 
  -9   3  21     3225.00     3000.55    134.30 o 
  -7   3  21     2697.75     2723.19    136.89 o 
  -5   3  21     1267.12     1387.54    104.35 o 
  -3   3  21      636.46      711.54     83.51 o 
  -1   3  21     2799.44     2967.67    148.47 o 
   1   3  21      414.67      489.01     67.98 o 
 -22   4  21       15.70       -4.61     37.49 o 
 -20   4  21     2806.40     2918.40    125.13 o 
 -18   4  21      185.79      126.39     35.45 o 
 -16   4  21      530.07      600.22     61.25 o 
 -14   4  21      680.22      613.07     73.73 o 
 -12   4  21     6916.98     6771.86    336.64 o 
 -10   4  21     1175.74     1043.63     92.43 o 
  -8   4  21     6831.65     6476.30    203.50 o 
  -6   4  21      856.87      907.57     85.54 o 
  -4   4  21     5070.38     5179.16    229.89 o 
  -2   4  21       13.90       18.04     63.69 o 
   0   4  21     6606.36     6797.41    230.80 o 
   2   4  21        3.33       56.40     42.49 o 
 -21   5  21      763.80      819.13     79.32 o 
 -19   5  21     1905.71     1959.39    133.04 o 
 -17   5  21     1262.37     1176.80     86.30 o 
 -15   5  21      491.73      435.88     67.17 o 
 -13   5  21      117.50       -9.11     50.43 o 
 -11   5  21     3230.45     3257.27    206.31 o 
  -9   5  21     3212.69     3354.82    160.02 o 
  -7   5  21     1228.64     1187.03    125.15 o 
  -5   5  21      931.55      928.80     88.25 o 
  -3   5  21      179.92      197.54     52.50 o 
  -1   5  21      177.49      106.49     57.46 o 
   1   5  21     1444.95     1579.63    159.86 o 
 -20   6  21      205.83      238.52     43.85 o 
 -18   6  21        0.66       15.30     41.94 o 
 -16   6  21       33.67       52.51     35.51 o 
 -14   6  21     4104.71     3889.68    184.53 o 
 -12   6  21       52.53      126.99    113.18 o 
 -10   6  21     1178.02     1480.11    168.37 o 
  -8   6  21      737.63      750.94     81.51 o 
  -6   6  21       25.76       53.39     63.90 o 
  -4   6  21      503.15      463.65     88.40 o 
  -2   6  21     6960.10     7328.97    324.18 o 
   0   6  21      691.14      706.23    100.33 o 
 -19   7  21      557.09      487.95     95.14 o 
 -17   7  21       15.92       74.65     38.97 o 
 -15   7  21     2071.60     1993.22    119.05 o 
 -13   7  21        1.99       43.37     49.56 o 
 -11   7  21     2643.22     2238.65    178.47 o 
  -9   7  21      124.85      143.05     63.46 o 
  -7   7  21      346.58      367.03     58.13 o 
  -5   7  21      474.20      480.46     72.71 o 
  -3   7  21     1025.11      935.71    191.29 o 
  -1   7  21      233.23      409.22     87.11 o 
 -18   8  21      167.96      119.00     60.80 o 
 -16   8  21      331.95      408.18     76.37 o 
 -14   8  21       94.67       46.64     42.56 o 
 -12   8  21      240.76      308.67     78.54 o 
 -10   8  21      806.57      889.89     95.51 o 
  -8   8  21      449.03      421.69     95.12 o 
  -6   8  21      533.29      410.66     77.00 o 
  -4   8  21     1676.47     1582.29    131.89 o 
 -15   9  21      538.64      744.94     99.20 o 
 -13   9  21      114.46       53.46     62.71 o 
 -11   9  21      854.92      828.60    118.67 o 
  -9   9  21      692.50      807.18     93.28 o 
  -7   9  21      723.32      778.27    116.20 o 
  -5   9  21      327.99      276.90     62.33 o 
 -22   0  22       16.14       46.66     49.59 o 
 -20   0  22     3811.30     3642.13    216.41 o 
 -18   0  22      400.65      413.62     59.36 o 
 -16   0  22       59.20      -27.49     31.20 o 
 -14   0  22     1511.01     1550.93    133.37 o 
 -12   0  22     3349.50     3534.71    271.49 o 
 -10   0  22       22.54       44.46     63.76 o 
  -8   0  22    13620.70    13405.87    582.88 o 
  -6   0  22       79.74       61.15     47.42 o 
  -4   0  22      641.10      770.59    111.35 o 
  -2   0  22     5837.78     5561.91    286.10 o 
   0   0  22     2040.39     2016.30    283.59 o 
   2   0  22       10.33      236.63     83.76 o 
 -23   1  22      431.90      419.97     62.81 o 
 -21   1  22      265.88      211.64     45.91 o 
 -19   1  22      598.70      680.18     69.00 o 
 -17   1  22     3897.10     3909.35    147.03 o 
 -15   1  22     1662.50     1584.77     80.89 o 
 -13   1  22       48.38       53.07     39.48 o 
 -11   1  22      429.41      591.72     88.96 o 
  -9   1  22     2018.51     2219.54    124.37 o 
  -7   1  22     1689.19     1986.34    124.01 o 
  -5   1  22     6686.98     6809.07    208.23 o 
  -3   1  22      670.69      682.38     73.52 o 
  -1   1  22     1620.12     1585.16    115.79 o 
   1   1  22       23.89       86.72     46.56 o 
 -22   2  22     2157.53     2477.31    135.91 o 
 -20   2  22        4.58      -13.87     28.94 o 
 -18   2  22     2024.70     2141.21    112.59 o 
 -16   2  22        7.90       11.57     32.75 o 
 -14   2  22     4856.07     4597.74    242.14 o 
 -12   2  22     1752.56     1563.90    109.69 o 
 -10   2  22     2592.82     2760.23    131.95 o 
  -8   2  22      268.17      292.34     50.76 o 
  -6   2  22     1654.62     1724.85    121.60 o 
  -4   2  22     1339.53     1196.72     93.34 o 
  -2   2  22      178.85      344.01     57.30 o 
   0   2  22       91.02      100.29     54.48 o 
 -21   3  22      306.96      414.44     60.54 o 
 -19   3  22     6202.76     6180.34    256.97 o 
 -17   3  22      327.02      259.52     43.22 o 
 -15   3  22     1216.88     1113.51     98.96 o 
 -13   3  22     1238.73     1182.45     95.83 o 
 -11   3  22      117.58       93.53     60.57 o 
  -9   3  22      137.11      214.92     45.46 o 
  -7   3  22     8228.62     8385.46    251.56 o 
  -5   3  22     1131.70     1068.63    103.28 o 
  -3   3  22      449.49      512.22     78.06 o 
  -1   3  22      315.13      368.97     64.53 o 
   1   3  22      124.41      149.48     45.64 o 
 -22   4  22        1.63       -2.78     33.86 o 
 -20   4  22        0.53       71.46     36.73 o 
 -18   4  22      585.58      520.08     71.03 o 
 -16   4  22      100.25      110.33     66.42 o 
 -14   4  22       19.94       32.18     41.04 o 
 -12   4  22      114.90      168.78     46.20 o 
 -10   4  22      960.37      958.78     94.52 o 
  -8   4  22        1.94       43.17     86.60 o 
  -6   4  22        3.63      -17.28     37.14 o 
  -4   4  22        3.37       20.40     40.80 o 
  -2   4  22      627.84      641.92     86.72 o 
   0   4  22       55.20       67.48     62.20 o 
 -21   5  22      878.75      872.79     90.81 o 
 -19   5  22      595.24      682.12     84.00 o 
 -17   5  22        9.91       41.64     45.85 o 
 -15   5  22     2148.94     2135.68    139.67 o 
 -13   5  22     1920.44     1850.44    337.72 o 
 -11   5  22     2528.17     2300.22    179.62 o 
  -9   5  22      796.59     1013.57     97.46 o 
  -7   5  22     4654.47     4756.52    248.14 o 
  -5   5  22      257.59      252.52     78.33 o 
  -3   5  22     1003.32      945.16     95.65 o 
  -1   5  22      719.65      621.80     87.33 o 
 -20   6  22       59.60       87.65     41.59 o 
 -18   6  22      136.23      104.72     50.59 o 
 -16   6  22      874.11      915.17     96.96 o 
 -14   6  22       37.39       34.45     56.66 o 
 -12   6  22     1571.99     1502.67    147.20 o 
 -10   6  22     3181.43     3363.61    220.30 o 
  -8   6  22      990.43     1022.56     94.92 o 
  -6   6  22       10.75       39.87     41.67 o 
  -4   6  22     1482.00     1228.59    136.92 o 
  -2   6  22      335.98      374.45     98.99 o 
 -19   7  22       38.89       87.14     51.78 o 
 -17   7  22     1934.32     2168.01    218.87 o 
 -15   7  22     1955.33     2047.17    123.51 o 
 -13   7  22       22.69       58.89     57.75 o 
 -11   7  22      618.09      571.93    100.43 o 
  -9   7  22      409.27      502.89     94.62 o 
  -7   7  22       63.65      -71.68     68.19 o 
  -5   7  22     6159.93     5578.63    274.18 o 
  -3   7  22     2429.25     2419.48    199.60 o 
 -16   8  22      129.20      225.60     67.43 o 
 -14   8  22      305.34      479.48    140.88 o 
 -12   8  22     3366.78     3187.40    221.68 o 
 -10   8  22      718.24      712.52    112.51 o 
  -8   8  22     2284.04     2497.59    157.87 o 
  -6   8  22     1074.72     1070.84    116.82 o 
 -13   9  22      697.18      678.39    109.65 o 
 -11   9  22       14.40     -107.24     71.49 o 
  -9   9  22       12.72      -14.28     44.88 o 
 -21   1  23      241.90      269.70     52.09 o 
 -19   1  23      354.18      246.28     40.27 o 
 -17   1  23     1339.29     1295.70    107.43 o 
 -15   1  23     6776.67     6916.53    202.49 o 
 -13   1  23       10.00       15.90     32.04 o 
 -11   1  23      816.34      725.16     72.31 o 
  -9   1  23        8.66       49.34     37.40 o 
  -7   1  23     1195.48     1194.43    102.31 o 
  -5   1  23     2769.99     2987.17    143.65 o 
  -3   1  23     2696.58     2823.04    145.45 o 
  -1   1  23        5.41      -30.85     44.51 o 
 -22   2  23        9.39       21.02     40.25 o 
 -20   2  23      139.54      106.16     41.57 o 
 -18   2  23     2999.95     2895.45    160.05 o 
 -16   2  23       32.03       75.68     47.69 o 
 -14   2  23     2250.09     2208.00    114.56 o 
 -12   2  23       26.04       17.53     37.78 o 
 -10   2  23      113.29      111.49     36.54 o 
  -8   2  23     1228.63     1088.83    120.95 o 
  -6   2  23     3482.13     3508.99    171.66 o 
  -4   2  23       22.55       49.28     39.35 o 
  -2   2  23      496.61      473.65     68.38 o 
   0   2  23      614.90      754.78     85.34 o 
 -21   3  23        6.67      -35.53     34.31 o 
 -19   3  23     1854.85     1912.00    137.58 o 
 -17   3  23      154.98      172.90     58.74 o 
 -15   3  23       30.92        5.20     42.68 o 
 -13   3  23     5866.23     5746.15    275.07 o 
 -11   3  23     3529.87     3455.69    168.88 o 
  -9   3  23     1119.49     1052.79    120.29 o 
  -7   3  23       58.47       23.32     49.60 o 
  -5   3  23     2369.59     2595.43    152.97 o 
  -3   3  23      436.80      510.76     66.70 o 
  -1   3  23     2215.69     2143.76    133.31 o 
 -20   4  23        9.09       27.27     84.86 o 
 -18   4  23       67.56      120.95     45.95 o 
 -16   4  23     4964.87     4829.43    210.73 o 
 -14   4  23      793.73      814.18    114.30 o 
 -12   4  23     3127.55     3176.81    395.16 o 
 -10   4  23      855.01      836.59     89.31 o 
  -8   4  23     3043.84     3100.01    204.34 o 
  -6   4  23      246.19      154.02     65.65 o 
  -4   4  23     4658.06     4751.42    209.08 o 
  -2   4  23      512.09      588.14     78.93 o 
 -19   5  23      311.36      331.76     68.04 o 
 -17   5  23      220.03      254.03     61.31 o 
 -15   5  23      989.96     1055.06    103.63 o 
 -13   5  23     2170.51     2093.62    176.00 o 
 -11   5  23     3003.38     3130.32    213.57 o 
  -9   5  23     2098.62     2122.05    137.89 o 
  -7   5  23      686.47      750.76    107.18 o 
  -5   5  23      110.41       -7.97     95.76 o 
  -3   5  23     1794.71     1715.97    172.57 o 
 -18   6  23     1509.96     1480.53    178.96 o 
 -16   6  23       63.73       88.33     59.11 o 
 -14   6  23      988.60     1126.46    156.41 o 
 -12   6  23      627.76      638.64    108.22 o 
 -10   6  23      171.33      118.18     66.26 o 
  -8   6  23      362.16      209.47    100.18 o 
  -6   6  23     1908.63     1885.43    166.75 o 
  -4   6  23      626.36      608.94    104.39 o 
 -17   7  23      968.40      917.23     99.14 o 
 -15   7  23      697.66      565.44     94.19 o 
 -13   7  23       19.06       57.75     82.97 o 
 -11   7  23      622.28      599.44    130.98 o 
  -9   7  23      322.91      293.24    148.40 o 
  -7   7  23     1164.08     1076.08    139.26 o 
  -5   7  23       35.59      140.10     57.55 o 
 -14   8  23      275.78      409.55    168.19 o 
 -12   8  23      207.00      351.35     89.13 o 
 -10   8  23      210.77      149.76     69.95 o 
  -8   8  23      229.19      139.17     53.17 o 
 -22   0  24      154.04       97.41     90.57 o 
 -20   0  24      554.77      672.64    100.93 o 
 -18   0  24      669.86      619.08    147.68 o 
 -16   0  24     7648.54     8040.48    326.72 o 
 -14   0  24       14.40        5.80     49.01 o 
 -12   0  24     6990.11     6941.79    407.70 o 
 -10   0  24       46.57       70.57     66.15 o 
  -8   0  24       56.60       35.84     50.66 o 
  -6   0  24     2672.24     2469.51    298.30 o 
  -4   0  24     6480.07     6658.87    317.13 o 
  -2   0  24       27.59       50.35    186.24 o 
 -21   1  24     1326.58     1372.55    133.68 o 
 -19   1  24      716.62      792.83     90.02 o 
 -17   1  24      162.54      139.04     57.50 o 
 -15   1  24      675.46      735.17     72.88 o 
 -13   1  24      778.42      816.76    105.27 o 
 -11   1  24     1175.02     1105.27     92.38 o 
  -9   1  24     4297.40     4386.10    187.36 o 
  -7   1  24      239.06      294.05     53.43 o 
  -5   1  24      487.32      430.12     63.83 o 
  -3   1  24      303.00      344.72     59.25 o 
 -20   2  24      130.86      232.96     58.35 o 
 -18   2  24     2420.14     2093.45    139.94 o 
 -16   2  24     1058.75     1068.03    100.25 o 
 -14   2  24     4806.20     4643.83    171.40 o 
 -12   2  24      238.40      227.71     88.25 o 
 -10   2  24     2386.22     2522.67    181.16 o 
  -8   2  24      274.81      187.48     51.84 o 
  -6   2  24     1950.07     2108.65    138.70 o 
  -4   2  24      338.43      331.14     57.41 o 
  -2   2  24      723.33      811.33     86.58 o 
 -21   3  24        1.55       76.45     49.67 o 
 -19   3  24     2722.52     2886.24    166.70 o 
 -17   3  24      148.75      244.71     61.89 o 
 -15   3  24       16.57       65.29     45.31 o 
 -13   3  24      509.81      446.93    228.77 o 
 -11   3  24     7720.33     7890.42    265.26 o 
  -9   3  24      754.87      830.58    188.11 o 
  -7   3  24      903.02      918.99    156.84 o 
  -5   3  24      347.21      202.80     51.31 o 
  -3   3  24      119.73      107.19     45.24 o 
 -20   4  24     1913.68     2051.07    143.77 o 
 -18   4  24      102.07       47.10     41.24 o 
 -16   4  24      221.48      287.47     65.01 o 
 -14   4  24        3.05       -6.59     51.71 o 
 -12   4  24      180.09      186.87     73.54 o 
 -10   4  24     1173.95     1287.32    142.44 o 
  -8   4  24       12.15      -30.48     65.26 o 
  -6   4  24      206.82      200.37    148.76 o 
  -4   4  24       15.42       81.52     58.58 o 
 -19   5  24      531.10      620.64     86.44 o 
 -17   5  24      185.14      169.52     52.64 o 
 -15   5  24     1022.20      941.62    145.04 o 
 -13   5  24      475.44      578.33    104.75 o 
 -11   5  24     3624.91     3544.84    232.67 o 
  -9   5  24       95.52       44.95     62.06 o 
  -7   5  24     1243.75     1441.49    151.68 o 
  -5   5  24      373.47      370.14     88.32 o 
 -18   6  24       26.47        1.81     53.37 o 
 -16   6  24      228.10      216.89     57.88 o 
 -14   6  24     2104.28     2337.60    193.73 o 
 -12   6  24      471.13      483.20    271.62 o 
 -10   6  24      206.97      202.82     74.78 o 
  -8   6  24     1353.33     1006.18    131.77 o 
  -6   6  24      440.48      448.44     91.34 o 
 -15   7  24      133.46       97.79     44.96 o 
 -13   7  24      610.82      684.95    109.81 o 
 -11   7  24      171.61      161.51    155.54 o 
  -9   7  24     2713.00     2846.46    217.34 o 
 -21   1  25      274.85      179.07     64.97 o 
 -19   1  25     2939.05     2896.28    481.18 o 
 -17   1  25      283.21      239.19     81.68 o 
 -15   1  25      437.17      423.89     58.27 o 
 -13   1  25      127.58       -3.50     51.60 o 
 -11   1  25       43.84        6.59     48.67 o 
  -9   1  25     1391.01     1584.07    118.28 o 
  -7   1  25     2891.85     2951.82    144.03 o 
  -5   1  25      155.04      225.17     50.46 o 
  -3   1  25       20.66       90.18     45.56 o 
 -20   2  25      108.86      189.59     69.05 o 
 -18   2  25      129.39      198.93     57.71 o 
 -16   2  25      404.66      439.34     72.84 o 
 -14   2  25       73.96      117.06     49.09 o 
 -12   2  25      266.16      250.23     55.31 o 
 -10   2  25     2014.65     1885.52    163.98 o 
  -8   2  25        0.64      -25.45     59.83 o 
  -6   2  25       85.65       74.89     42.57 o 
  -4   2  25      598.91      634.84     77.78 o 
 -19   3  25        5.60       61.90     63.45 o 
 -17   3  25     3199.72     2921.15    169.49 o 
 -15   3  25      469.11      385.27     95.25 o 
 -13   3  25       86.59      190.64    117.84 o 
 -11   3  25       17.21      106.02     53.61 o 
  -9   3  25      412.16      457.63    166.98 o 
  -7   3  25       34.73       20.10     51.14 o 
  -5   3  25     1224.18     1272.60    123.16 o 
 -18   4  25      290.77      268.08     60.65 o 
 -16   4  25      234.44      301.87     72.87 o 
 -14   4  25     1261.57     1251.54    139.07 o 
 -12   4  25      460.46      680.26    112.44 o 
 -10   4  25       27.70      -48.35     47.13 o 
  -8   4  25     3684.95     3741.67    237.97 o 
  -6   4  25     1230.47     1360.76    155.45 o 
 -17   5  25      266.14      185.13     63.65 o 
 -15   5  25     1460.39     1284.05    117.49 o 
 -13   5  25     1369.82     1290.31    146.23 o 
 -11   5  25      556.60      510.77    174.19 o 
  -9   5  25       49.16       53.96     54.87 o 
  -7   5  25      562.41      423.50     86.25 o 
 -16   6  25      450.53      537.57     84.93 o 
 -14   6  25       79.74       96.62     61.87 o 
 -12   6  25      243.72      200.02     88.74 o 
 -10   6  25      731.19      752.78    119.95 o 
 -20   0  26     3193.12     3228.52    329.06 o 
 -18   0  26       72.03      159.45     91.06 o 
 -16   0  26     3929.77     4384.75    245.09 o 
 -14   0  26      230.71      253.69     68.62 o 
 -12   0  26      653.52      611.36    134.37 o 
 -10   0  26      693.36      571.62     89.53 o 
  -8   0  26     7810.92     7886.43    476.67 o 
  -6   0  26      120.64      137.70     64.67 o 
 -19   1  26      458.01      672.35    146.35 o 
 -17   1  26      129.75       44.59     43.51 o 
 -15   1  26      775.90      570.49     75.41 o 
 -13   1  26     1708.90     1866.13    132.67 o 
 -11   1  26      355.82      265.64     89.00 o 
  -9   1  26       39.93       29.57     57.86 o 
  -7   1  26        4.73       12.78     45.13 o 
 -18   2  26     3736.16     3760.80    195.27 o 
 -16   2  26        0.20       -6.07     49.88 o 
 -14   2  26     2955.83     3200.65    180.74 o 
 -12   2  26       79.37      189.67     55.06 o 
 -10   2  26     2354.16     2217.41    180.89 o 
  -8   2  26      960.62     1151.90    278.89 o 
  -6   2  26     1365.79     1615.19    136.00 o 
 -17   3  26      672.36      763.62    119.68 o 
 -15   3  26     1405.85     1595.66    130.57 o 
 -13   3  26       25.98       30.94    103.73 o 
 -11   3  26     2343.66     2243.16    148.11 o 
  -9   3  26       11.34       84.04    171.44 o 
  -7   3  26      455.49      495.18    101.64 o 
 -16   4  26       12.39       83.41     63.09 o 
 -14   4  26     1101.28     1148.63    140.36 o 
 -12   4  26      422.28      382.17    174.61 o 
 -10   4  26        1.08       53.54     68.56 o 
  -8   4  26      168.47      180.29     70.34 o 
 -15   5  26     1660.90     1715.92    138.07 o 
 -13   5  26        2.61        8.74     61.10 o 
 -11   5  26      662.17      649.30    111.53 o 
 -17   1  27      261.28      154.40     48.85 o 
 -15   1  27        9.66       29.01     43.92 o 
 -13   1  27      381.32      373.54     81.52 o 
 -11   1  27     1739.17     1893.38    169.78 o 
  -9   1  27      154.19      150.45     57.61 o 
 -16   2  27       10.05      -23.51     45.14 o 
 -14   2  27     1228.43      933.19    126.12 o 
 -12   2  27      446.30      381.24     72.91 o 
 -10   2  27        2.81      103.75     57.32 o 
 -15   3  27       70.47       69.60     54.38 o 
 -13   3  27      147.98      260.97     79.56 o 
 -11   3  27        1.34       43.56     43.10 o 
                                                 
